# Supplementary material for: Bacteriophage targeting microbiota alleviates non-alcoholic fatty liver disease induced by high alcohol-producing Klebsiella pneumoniae
Source: Nat Commun. 2023 Jun 3;14:3215. doi: 10.1038/s41467-023-39028-w (PMC10239455; doi:10.1038/s41467-023-39028-w)
Supplement: Supplementary file 4 — Supplementary Data 1-7 [file 41467_2023_39028_MOESM4_ESM.xlsx]

## Sheet: Supplemental Data 1
	Supplemental table 1 Characteristics of clinical NASH patients and K. pneumoniae isolates
	Case ID	Age	AST (U/L)	Gender	Alcohol concentration (mmol/L/0.2g)	The number of colonies in MacConkey agar with alcohol			The highest producing-alcohol concentration of K. pneumoniae isolates (mmol/L)	The number of K. pneumoniae Colony in MacConkey agar containing 5% alcohol	NAFLD stage#	Fibrosis Stage	NAS (NAFLD activity score)
						0% alcohol	5% alcohol	10% alcohol
	NAFLD Patients (Patients/ Follow-up）	49.1	105.7	11M/5F	14.3	162.8	25	4.1	24.3	2.4	NAFLD	F1 (15), F2 (1), F3 (0)	5.3
	F0001	-	136	male	11.1	186	51	8	24.87	3	NASH/Follow-up	1	5.3
	F0002Δ	-	93	male	9.6	172	46	6	25.3/ 21.6 *	2	NASH/Follow-up	1	5.2
	F0003Δ	-	115	female	9.6	168	40	9	21.47	4	NASH/Follow-up	1	5.3
	F0004Δ	-	130	female	9.7	155	38	12	23.8	1	NASH/Follow-up	1	5.2
	F0005Δ	-	95	male	12.9	163	39	1	20.5	2	NASH/Follow-up	1	5.3
	F0006Δ	-	80	male	7.2	166	28	2	23.4	2	NASH/Follow-up	1	5.3
	F0007	-	123	female	18.2	154	6	3	23.3	1	NASH/Follow-up	1	5.5
	F0008	-	94	male	16.5	149	6	1	21.3	3	NASH/Follow-up	1	5.2
	F0009	-	127	male	14.6	161	5	0	23.6	2	NASH/Follow-up	1	5.3
	F0010	-	94	male	16.7	168	8	2	27.3	3	NASH/Follow-up	1	5.6
	F0011	-	83	male	17.9	153	7	2	24.4	3	NASH/Follow-up	1	5.2
	F0012	-	113	male	19.1	176	12	3	28.5	5	NASH/Follow-up	1	5.4
	F0013	-	114	male	18.4	168	13	3	29.3	3	NASH/Follow-up	1	5.4
	F0014Δ	-	118	female	19.2	169	28	3	24.7	2	NASH/Follow-up	1	5.6
	F0015	-	95	female	18.5	152	25	2	22.5	1	NASH/Follow-up	1	5.4
	F0016	-	81	male	9.2	145	48	9	26.2	2	NASH/Follow-up	2	5.2
	Healthy Controls	50.5	23.05	9M/11F	9.4	224.9	12.8	1.65	12.4	1.6	Heathy	-	-
	H0001	-	23	female	14	174	41	0	21.9	1	Heathy	-	-
	H0002	-	22	female	9.8	300	13	0	13.6	1	Heathy	-	-
	H0003	-	24	female	6.5	300	21	1	11.4	2	Heathy	-	-
	H0004	-	27	female	11	300	10	2	9.7	1	Heathy	-	-
	H0005	-	28	male	11.1	182	10	1	15.7	3	Heathy	-	-
	H0006	-	14	female	10.4	179	11	3	9.6	2	Heathy	-	-
	H0007	-	18	female	9.7	300	15	2	9.3	2	Heathy	-	-
	H0008	-	18	male	10.9	300	16	4	8.7	3	Heathy	-	-
	H0009	-	16	male	6.5	175	8	1	7.3	1	Heathy	-	-
	H0010	-	31	female	18.7	173	9	4	17.9	2	Heathy	-	-
	H0011	-	22	male	8.5	300	5	2	0	1	Heathy	-	-
	H0012	-	20	female	10.1	300	4	3	14.3	2	Heathy	-	-
	H0013	-	27	male	0	172	21	1	16.7	1	Heathy	-	-
	H0014	-	22	female	10.8	170	20	1	18.5	1	Heathy	-	-
	H0015	-	17	male	9.4	193	28	2	10.6	2	Heathy	-	-
	H0016	-	29	male	16.7	300	4	1	19.2	2	Heathy	-	-
	H0017	-	26	female	7.7	159	5	2	9.6	1	Heathy	-	-
	H0018	-	23	female	9.5	184	7	0	10.2	1	Heathy	-	-
	H0019	-	25	male	0	163	3	1	6.5	1	Heathy	-	-
	H0020	-	29	male	7.2	174	5	2	16.6	2	Heathy	-	-
	#: NASH/Follow-up means 16 NASH patients followed-up from our cohort. After 6 - 9 months of follow-up and return visits, they were well recovered by diet and cured, whose weights lost averaged 20±4.2kg, and the hepatic steatosis were in the normal ranges by Fibro scan (attenuation coefficient TM: 214.63 ± 32.52 db/m). Δ: K. pneumoniae and Klebsiella phages were detected in 6 fecal samples among t…

## Sheet: Supplemental Data 2
Supplemental table 2 The bacteria host range of phage phiW14
Sample name	Species	Source	ST	Ability of alcohol producing (mmol/L)	Ability of lysing phage phiW14
Kpn1001	Klebsiella pneumoniae	NASH patient	11	39.7	-
Kpn1002	Klebsiella pneumoniae	NASH patient	11	42.5	-
Kpn1003	Klebsiella pneumoniae	NASH patient	11	36.1	-
Kpn1004	Klebsiella pneumoniae	NASH patient	11	44.9	-
Kpn1005	Klebsiella pneumoniae	NASH patient	11	59.1	-
Kpn1006	Klebsiella pneumoniae	NASH patient	15	50.2	-
Kpn1007	Klebsiella pneumoniae	NASH patient	15	47.6	-
Kpn1008	Klebsiella pneumoniae	NASH patient	15	60.8	-
Kpn1009	Klebsiella pneumoniae	NASH patient	23	57.3	-
Kpn1010	Klebsiella pneumoniae	NASH patient	23	49.1	-
Kpn1011	Klebsiella pneumoniae	NASH patient	23	55.9	-
Kpn1012	Klebsiella pneumoniae	NASH patient	23	52.4	-
Kpn1013	Klebsiella pneumoniae	NASH patient	23	48.6	-
Kpn1014	Klebsiella pneumoniae	NASH patient	23	33.4	-
Kpn1015	Klebsiella pneumoniae	NASH patient	25	39.6	+
Kpn1016	Klebsiella pneumoniae	NASH patient	25	58.6	+
Kpn1017	Klebsiella pneumoniae	NASH patient	29	54.3	-
Kpn1018	Klebsiella pneumoniae	NASH patient	29	49.6	-
Kpn1019	Klebsiella pneumoniae	NASH patient	29	52.7	-
Kpn1020	Klebsiella pneumoniae	NASH patient	45	46.2	-
Kpn1021	Klebsiella pneumoniae	NASH patient	45	55.8	-
Kpn1022	Klebsiella pneumoniae	NASH patient	45	36.4	-
Kpn1023	Klebsiella pneumoniae	NASH patient	60	38.2	-
Kpn1024	Klebsiella pneumoniae	NASH patient	60	45.6	-
Kpn1025	Klebsiella pneumoniae	NASH patient	65	46.8	+
Kpn1026	Klebsiella pneumoniae	NASH patient	65	49.2	+
Kpn1027	Klebsiella pneumoniae	NASH patient	65	51.3	+
Kpn1028	Klebsiella pneumoniae	NASH patient	70	48.6	-
Kpn1029	Klebsiella pneumoniae	NASH patient	76	51.7	-
Kpn1030	Klebsiella pneumoniae	NASH patient	86	49.2	+
Kpn1031	Klebsiella pneumoniae	NASH patient	86	35.5	+
Kpn1032	Klebsiella pneumoniae	NASH patient	86	49.2	+
Kpn1033	Klebsiella pneumoniae	NASH patient	101	48.3	-
Kpn1034	Klebsiella pneumoniae	NASH patient	102	31.4	-
Kpn1035	Klebsiella pneumoniae	NASH patient	186	50.4	-
Kpn1036	Klebsiella pneumoniae	NASH patient	186	39.8	-
Kpn1037	Klebsiella pneumoniae	NASH patient	193	46.7	-
Kpn1038	Klebsiella pneumoniae	NASH patient	193	58.1	+
Kpn1039	Klebsiella pneumoniae	NASH patient	218	45.6	-
Kpn1040	Klebsiella pneumoniae	NASH patient	218	35.5	-
Kpn1041	Klebsiella pneumoniae	NASH patient	218	47.9	-
Kpn1042	Klebsiella pneumoniae	NASH patient	323	50.9	-
Kpn1043	Klebsiella pneumoniae	NASH patient	367	58.7	-
Kpn1044	Klebsiella pneumoniae	NASH patient	367	62.4	-
Kpn1045	Klebsiella pneumoniae	NASH patient	367	42.0	-
Kpn1046	Klebsiella pneumoniae	NASH patient	375	46.5	+
Kpn1047	Klebsiella pneumoniae	NASH patient	375	36.2	+
Kpn1048	Klebsiella pneumoniae	NASH patient	375	49.3	+
Kpn1049	Klebsiella pneumoniae	NASH patient	375	54.3	+
Kpn1050	Klebsiella pneumoniae	NASH patient	383	57.6	-
Kpn1051	Klebsiella pneumoniae	NASH patient	383	33.5	-
Kpn1052	Klebsiella pneumoniae	NASH patient	383	38.7	-
Kpn1053	Klebsiella pneumoniae	NASH patient	399	46.6	-
Kpn1054	Klebsiella pneumoniae	NASH patient	399	49.1	-
Kpn1055	Klebsiella pneumoniae	NASH patient	412	50.0	-
Kpn1056	Klebsiella pneumoniae	NASH patient	412	53.0	-
Kpn1057	Klebsiella pneumoniae	NASH patient	412	46.7	-
Kpn1058	Klebsiella pneumoniae	NASH patient	412	38.1	-
Kpn1059	Klebsiella pneumoniae	NASH patient	412	49.6	-
Kpn1060	Klebsiella pneumoniae	NASH patient	420	56.3	-
Kpn1061	Klebsiella pneumoniae	NASH patient	441	55.2	-
Kpn1062	Klebsiella pneumoniae	NASH patient	530	58.1	-
Kpn1063	Klebsiella pneumoniae	NASH patient	530	36.4	-
Kpn1064	Klebsiella pneumoniae	NASH patient	592	39.0	-
Kpn1065	Klebsiella pneumoniae	NASH patient	692	58.2	-
Kpn1066	Klebsiella pneumoniae	NASH patient	700	57.7	-
Kpn1067	Klebsiella pneumoniae	NASH patient	700	46.3	-
Kpn1068	Klebsiella pneumoniae	NASH patient	700	34.3	-
Kpn1069	Klebsiella pneumoniae	NASH patient	700	35.8	-
Kpn1070	Klebsiella pneumoniae	NASH patient	716	49.3	-
Kpn1071	Klebsiella pneumoniae	NASH patient	806	57.2	-
Kpn1072	Klebsiella pneumoniae	NASH patient	893	46.2	-
Kpn1073	Klebsiella pneumoniae	NASH patient	1411	33.1	-
KpnTH1	Klebsiella pneumoniae	NASH patient	1536	60.8	+
HK1	Klebsiella pneumoniae	NASH patient	1536	49.7	+
Kpn1074	Klebsiella pneumoniae	NASH patient	1653	52.2	-
Kpn1075	Klebsiella pneumoniae	NASH patient	2264	34.1	-
Kpn1076	Klebsiella pneumoniae	NASH patient	3132	56.7	-
Kpn1077	Klebsiella pneumoniae	NASH patient	new1	51.5	-
Kpn1078	Klebsiella pneumoniae	NASH patient	new2	52.4	-
Kpn1079	Klebsiella pneumoniae	NASH patient	new3	39.5	-
Kpn1080	Klebsiella pneumoniae	NASH patient	new4	40.0	-
Kpn1081	Klebsiella pneumoniae	NASH patient	new5	51.7	+
Kpn1082	Klebsiella pneumoniae	NASH patient	new6	39.4	-
Kpn1083	Klebsiella pneumoniae	NASH patient	new7	46.5	+
Kpn1084	Klebsiella pneumoniae	NASH patient	new8	41.1	+
PA14	Pseudomonas aeruginosa	Reference strain	-	1.1	-
EC1	Escherichia coli	Clinic strain	-	6.7	-
ATCC 25416	Burkholderia cepacia	Reference strain	-	1.5	-

## Sheet: Supplemental Data 3
Supplemental table 3 The putative open reading frames of phage phiW14
ORF	Genome start	Genome stop	Top BLAST hit	Nucleotide length(bp)	% Identity (amino acid)	E-value
1	2	625	hypothetical protein [Klebsiella virus GML-KpCol1]	624	94(196/208)	6e-138
2	677	1807	major capsid protein [Klebsiella phage KP36]	1131	100(376/376)	0
3	1807	2571	capsid morphogenesis protein [Klebsiella phage Sweeny]	765	98(248/254)	0
4	2552	3046	HNH endonuclease [Klebsiella phage Sin4]	495	100(164/164)	9e-117
5	3039	4346	portal protein[Klebsiella phage Sweeny]	1308	99(431/45)	0
6	4392	5993	terminase large subunit [Klebsiella virus GML-KpCol1]	1602	99(533/533)	0
7	6003	6527	terminase small subunit [Klebsiella phage KPN N141]	525	100(174/174)	1e-126
8	6607	6870	hypothetical protein TAH8_025 [Klebsiella phage TAH8]	264	100(87/87)	6e-58
9	6864	7055	hypothetical protein TAH8_024 [Klebsiella phage TAH8]	192	100(63/63)	1e-38
10	7187	7420	hypothetical protein KLPN1_18 [Klebsiella phage KLPN1]	234	100(77/77)	4e-49
11	7408	7644	hypothetical protein PK_024 [Klebsiella phage 1513]	237	100(78/78)	1e-50
12	7714	8289	putative EaA protein [Klebsiella phage GH-K3]	576	99(190/191)	2e-139
13	8286	8498	hypothetical protein TAH8_020 [Klebsiella phage TAH8]	213	100(70/70)	4e-42
14	8609	8800	hypothetical protein PK_027 [Klebsiella phage 1513]	192	100(63/63)	2e-37
15	8866	9186	hypothetical protein KPNN141_40 [Klebsiella phage KPN N141]	321	98(104/106)	2e-70
16	9263	9751	hypothetical protein [Klebsiella phage 13]	489	100(162/162)	2e-117
17	9751	9969	hypothetical protein CPT_Sweeny_015 [Klebsiella phage Sweeny]	219	99(71/72)	7e-43
18	10049	10234	hypothetical protein NJR15_015 [Klebsiella phage NJR15]	186	97(59/61)	1e-35
19	10231	10476	hypothetical protein NJR15_015 [Klebsiella phage NJR15]	246	97(59/61)	1e-35
20	10476	10778	hypothetical protein NJR15_013 [Klebsiella phage NJR15]	303	97(97/100)	1e-65
21	10788	11159	hypothetical protein NJR15_012 [Klebsiella phage NJR15]	372	100(123/123)	3e-87
22	11233	11430	hypothetical protein KPNN141_33 [Klebsiella phage KPN N141]	198	100(65/65)	7e-39
23	11427	11684	hypothetical protein KPNN141_32 [Klebsiella phage KPN N141]	258	100(85/85)	3e-56
24	11771	12091	hypothetical protein MezzoGao_55 [Klebsiella phage MezzoGao]	321	100(106/106)	3e-72
25	12102	12314	hypothetical protein PK_036 [Klebsiella phage 1513]	213	99(69/70)	1e-43
26	12384	12608	hypothetical protein TAH8_007 [Klebsiella phage TAH8]	225	99(73/74)	2e-48
27	12678	12785	hypothetical protein NJR15_006 [Klebsiella phage NJR15]	108	97(34/35)	1e-16
28	12803	12982	hypothetical protein PK_038 [Klebsiella phage 1513]	180	100(59/59)	2e-33
29	13055	13264	hypothetical protein MezzoGao_51 [Klebsiella phage MezzoGao]	210	1004(69/69)	8e-45
30	13254	13406	hypothetical protein PKP126_027 [Klebsiella phage PKP126]	153	100(50/50)	7e-29
31	13511	13732	hypothetical protein KLPN1_02 [Klebsiella phage KLPN1]	222	96(70/73)	2e-44
32	13722	14285	hypothetical protein S1_001 [Klebsiella phage NJS1]	564	97(114/118)	3e-25
33	14601	14741	hypothetical protein S1_071 [Klebsiella phage NJS1]	141	98(91/93)	6e-60
34	15536	15775	hypothetical protein KP36_076 [Klebsiella phage KP36]	240	99(78/79)	4e-36
35	15775	16152	hypothetical protein NJS2_076 [Klebsiella phage NJS2]	378	98(123/125)	3e-87
36	16225	16452	hypothetical protein CPT_Sweeny_074 [Klebsiella phage Sweeny]	228	100(75/75)	2e-47
37	16449	17141	cytosine DNA methylase [Klebsiella phage vB_KpnS_FZ10]	693	100(230/230)	1e-171
38	17214	17417	hypothetical protein CPT_Sushi47 [Klebsiella phage Sushi]	204	100(67/67)	3e-39
39	17414	17596	hypothetical protein CPT_Sushi46 [Klebsiella phage Sushi]	183	100(60/60)	4e-36
40	17597	18034	hypothetical protein KPNN141_14 [Klebsiella phage KPN N141]	438	100(145/145)	1e-101
41	18160	19728	hypothetical protein PK_051 [Klebsiella phage 1513]	1569	100(490/490)	0
42	19732	20193	hypothetical protein [Klebsiella phage 13]	462	100(151/153)	4e-110
43	20263	20688	hypothetical protein [Klebsiella phage JY917]	426	100(141/141)	2e-96
44	20685	21167	putative endolysin [Klebsiella phage vB_KpnS_SegesCirculi]	483	98(156/60)	7e-112
45	21169	21384	putative holin [Klebsiella phage vB_KpnS_KpV522]	216	100(71/71)	2e-41
46	21519	22091	putative nucleoside triphosphate hydrolase [Klebsiella phage vB_KpnS_KingDDD]	573	100(190/190)	8e-138
47	22088	22579	putative polynucleotide kinase/phosphatase [Klebsiella phage vB_KpnS_KpV522]	492	99(161/163)	4e-116
48	22617	23747	hypothetical protein PKP126_010 [Klebsiella phage PKP126]	1131	100(376/376)	0
49	23843	24091	hypothetical protein KOX1_34 [Klebsiella phage KOX1]	249	100(82/82)	6e-53
50	24091	24327	hypothetical protein GROOT_36 [Klebsiella phage vB_KpnS_IMGroot]	237	100(78/78)	3e-51
51	24392	24628	hypothetical protein kpv522_55 [Klebsiella phage vB_KpnS_KpV522]	237	99(77/78)	4e-50
52	24632	25363	putative DNA adenine methyltransferase [Klebsiella phage vB_KpnS_Domnhall]	732	98(239/243)	0
53	25365	25592	hypothetical protein NJS3_055 [Klebsiella phage NJS3]	228	100(75/75)	4e-46
54	25665	26072	hypothetical protein DOMN_30 [Klebsiella phage vB_KpnS_Domnhall]	408	100(135/135)	5e-95
55	26069	28108	putative DNA helicase [Klebsiella phage vB_KpnS_SegesCirculi]	2040	97(658/677)	0
56	28105	28617	HNH endonuclease [Klebsiella phage MezzoGao]	513	59(99/167)	7e-63
57	28709	29110	hypothetical protein kpv52_70 [Klebsiella phage vB_KpnM_KpV52]	402	100(133/133)	8e-93
58	29186	30145	primase [Klebsiella phage KPN N141]	960	99(316/319)	0
59	30641	31687	exonuclease [Klebsiella phage Sushi]	1047	99(346/348)	0
60	31747	32403	recombination protein [Klebsiella phage MezzoGao]	657	100(218/218)	1e-160
61	32440	32904	putative single-stranded DNA binding protein [Klebsiella phage TSK1]	465	96(148/154)	4e-108
62	32997	35177	tail fiber protein [Klebsiella phage Sweeny]	2181	82(158/240)	0
63	35174	35263	biopolymer transporter ExbD, partial [Nitrospirae bacterium CG_4_8_14_3_um_filter_41_47]	90	77(10/13)	0.17
64	35260	35550	putative tail fiber protein [Klebsiella phage NJS1]	291	100(96/96)	1e-62
65	35577	36533	hypothetical protein FZ10_23 [Klebsiella phage vB_KpnS_FZ10]	957	99(314/318)	0
66	36535	40008	tail fiber protein [Klebsiella phage NJS1]	3474	99(1142/1157)	0
67	40096	40698	putative tail assembly protein [Klebsiella phage NJS3]	603	100(200/200)	3e-141
68	40673	41410	minor tail protein [Klebsiella phage NJS3]	738	100(245/245)	0
69	41412	42164	minor tail protein [Klebsiella virus GML-KpCol1]]	753	29(17/59)	0
70	42234	42578	minor tail protein [Klebsiella phage MezzoGao]]	345	100(114/114)	2e-78
71	42581	45529	tail length tape measure protein [Klebsiella phage KPN N141]	2949	99(972/982)	0
72	45901	46227	hypothetical protein NJR15_039 [Klebsiella phage NJR15]	327	100(108/108)	8e-76
73	46304	46960	major tail protein [Klebsiella phage TAH8]	637	100(218/218)	9e-162
74	47054	47485	hypothetical protein CPT_Sushi12 [Klebsiella phage Sushi]	432	100(143/143)	7e-102
75	47475	47912	hypothetical protein KLPN1_32 [Klebsiella phage KLPN1]	438	100(145/145)	2.00E-1035
76	47905	48282	hypothetical protein CPT_Sushi10 [Klebsiella phage Sushi]	378	100(125/125)	4e-83
77	48288	48704	hypothetical protein CPT_Sushi9 [Klebsiella phage Sushi]	417	100(138/138)	1e-97
78	48758	49045	hypothetical protein TAH8_033 [Klebsiella phage TAH8]	288	100(95/95)	5e-62
79	49137	50096	hypothetical protein [Klebsiella virus GML-KpCol1]	960	100(319/319)	0

## Sheet: Supplemental Data 4
Supplemental table 4 The identified proteins of phage phiW14
Proteins ID	Accession number	Mol. Weight (kDa)	Sequence length	Intensity	Coverage (%)	Score	Description
1	tr|A0A0H3GRV9	53.239	466	13171	1.5	11.35	Putative bacteriophage protein OS=Klebsiella pneumoniae subsp. pneumoniae (strain HS11286)
2	tr|A0A1B1P961	57.492	500	4961.1	3	6.6915	Putative helicase OS=Klebsiella phage vB_KpnM_KpV477
3	tr|A0A1B1P975	8.6778	78	14596	11.5	6.2058	Uncharacterized protein OS=Klebsiella phage vB_KpnM_KpV477
4	tr|A0A5B7LFF4	63.976	560	5627.3	2	6.9103	Recombination-related endonuclease OS=Klebsiella phage vB_KpnM_GF
5	tr|A0A1D8F0D2	16.828	151	417.66	9.9	6.6926	Endolysin OS=Klebsiella phage vB_KpnP_KpV763
6	tr|A0A2K9VGQ8	25.542	231	4969.4	14.7	21.917	Single-stranded DNA-binding protein OS=Klebsiella phage SH-Kp 152410
7	tr|A0A1I9SFC4	34.235	301	10548	18.6	28.88	Putative exonuclease OS=Klebsiella phage vB_KpnP_KpV766
8	tr|A0A2K9VGW3	7.4047	69	201030	29	273.12	Uncharacterized protein OS=Klebsiella phage SH-Kp 152410
9	tr|A0A1D8F0E4	7.2733	69	2601.5	18.8	7.3957	Putative HNS binding protein OS=Klebsiella phage vB_KpnP_KpV763 vB_KpnP_KpV766 phage SH-Kp 152410
10	tr|A0A1D8F0E6	79.487	704	32744	25.4	226.53	DNA-directed DNA polymerase OS=Klebsiella phage vB_KpnP_KpV763
11	tr|A0A1I9SFC7	7.6956	73	19497	50.7	34.817	Uncharacterized protein OS=Klebsiella phage vB_KpnP_KpV766
12	tr|A0A1D8F0F3	89.061	791	165500	31.1	323.31	Putative tail fiber protein / tail tubular protein B OS=Klebsiella phage vB_KpnP_KpV763
13	tr|A0A1I9SFD0	35.267	319	73933	25.4	169.56	Putative capsid and scaffold protein OS=Klebsiella phage vB_KpnP_KpV766
14	tr|A0A2K9VGS8	36.345	342	1054600	48.5	323.31	Major capsid protein OS=Klebsiella phage SH-Kp 152410
15	tr|A0A1D8F0F8	8.761	86	25835	51.2	231.41	Putative tail assembly protein OS=Klebsiella phage vB_KpnP_KpV763
16	tr|A0A1D8F0F9	58.597	535	802370	60.4	323.31	Portal protein OS=Klebsiella phage vB_KpnP_KpV763
17	tr|A0A1I9SF85	15.809	136	18698	11	14.942	Putative internal virion protein A OS=Klebsiella phage vB_KpnP_KpV767
18	tr|A0A1D8F0G1	21.135	196	0	37.2	20.63	Internal virion protein gp14 OS=Klebsiella phage vB_KpnP_KpV763
19	tr|A0A1D8F0G2	142.59	1321	185920	43.3	323.31	Peptidoglycan transglycosylase gp16 OS=Klebsiella phage vB_KpnP_KpV763
20	tr|A0A1D8F0G3	7.3104	67	225800	40.3	249.98	Holin OS=Klebsiella phage vB_KpnP_KpV763
21	tr|A0A1D8F0G4	66.24	585	78160	32.5	170.75	Putative DNA packaging protein B OS=Klebsiella phage vB_KpnP_KpV763
22	tr|A0A1I9SFE3	16.494	148	65632	25	277.02	Putative Rz-like lysis protein OS=Klebsiella phage vB_KpnP_KpV766
23	tr|A0A1D8F0H3	55.689	524	101440	36.1	185.42	Putative tail fiber family protein OS=Klebsiella phage vB_KpnP_KpV763
24	tr|A0A1D8F0H6	83.973	777	33007	2.7	29.085	Putative tail fiber (Tailspike) protein OS=Klebsiella phage vB_KpnP_KpV763
25	tr|A0A2K9VGV1	10.099	87	11893	21.8	12.075	Uncharacterized protein OS=Klebsiella phage SH-Kp 152410
26	tr|A0A2K9VGY2	55.926	508	1708.7	2	6.1358	Uncharacterized protein OS=Klebsiella phage SH-Kp 152410
27	tr|A0A1D8F0J6	84.725	751	12739	35.2	40.684	Internal virion protein gp15 OS=Klebsiella phage vB_KpnP_KpV763
28	tr|A0A1I9SFA1	101.42	906	8723.1	8.7	42.512	DNA-directed RNA polymerase OS=Klebsiella phage vB_KpnP_KpV766
29	tr|A0A2K9VGP4	16.767	151	1208.8	5.3	6.1227	Endolysin OS=Klebsiella phage SH-Kp 152410
30	tr|A0A1I9SF68	14.333	128	34798	10.9	114.91	Uncharacterized protein OS=Klebsiella phage vB_KpnP_KpV767
31	tr|A0A1I9SFD2	7.8137	73	17991	24.7	95.609	Uncharacterized protein OS=Klebsiella phage vB_KpnP_KpV766
32	tr|A0A2K9VGX8	21.189	196	27425	31.1	201.82	Internal virion protein gp14 OS=Klebsiella phage SH-Kp 152410
33	tr|A0A1I9SF87	84.707	751	142720	39.7	323.31	Internal virion protein gp15 OS=Klebsiella phage vB_KpnP_KpV767
34	tr|A0A1I9SF88	142.7	1321	2647.1	34.2	32.053	Peptidoglycan transglycosylase gp16 OS=Klebsiella phage vB_KpnP_KpV767
35	tr|A0A1I9SFA5	39.74	348	11038	26.1	55.017	Putative DNA ligase OS=Klebsiella phage vB_KpnP_KpV766
36	tr|A0A1I9SFD3	21.344	192	17272	29.7	70.394	Putative tail tubular protein A OS=Klebsiella phage vB_KpnP_KpV766
37	tr|A0A1I9SFD7	84.645	751	3171.6	39.5	12.99	Internal virion protein gp15 OS=Klebsiella phage vB_KpnP_KpV766
38	tr|A0A1I9SFD8	142.55	1321	5162.8	36.7	12.733	Peptidoglycan transglycosylase gp16 OS=Klebsiella phage vB_KpnP_KpV766
39	tr|A0A2H4PH28	105.44	929	2832.9	1.1	6.1264	Obp-like replication origin binding protein and helicase OS=Klebsiella phage Sugarland
40	tr|A0A2H4YDA6	35.256	319	1075.8	6	23.113	Uncharacterized protein OS=Klebsiella virus GML-KpCol1
41	tr|S6CLS1	65.492	573	3287.2	1.7	6.6319	ATP-dependent helicase OS=Klebsiella virus 0507KN21
42	tr|S6C8L3	89.005	775	17745	1.7	6.8948	Recombination endonuclease subunit OS=Klebsiella virus 0507KN21
43	tr|A0A2K9VH14	88.892	791	34814	28.3	117.1	Tail tubular protein B OS=Klebsiella phage SH-Kp 152410
44	tr|A0A2X3D5Q1	39.829	361	1117500	3.9	6.2766	Bacteriophage protein OS=Klebsiella pneumoniae
45	tr|A0A2Z4QCS2	85.131	747	6160.6	4	11.92	Ribonucleoside-diphosphate reductase OS=Klebsiella phage ZCKP1
46	tr|A0A2Z4QDL8	15.767	137	6489	6.6	6.1197	Uncharacterized protein OS=Klebsiella phage ZCKP1
47	tr|A0A2Z4QDW4	108.55	958	37491	1.4	6.2367	Putative structural protein OS=Klebsiella phage ZCKP1
48	tr|A6TH50	18.392	163	8577.5	12.9	19.776	Suppress F exclusion of bacteriophage T7 OS=Klebsiella pneumoniae subsp. pneumoniae (strain ATCC 700721 / MGH 78578)
49	tr|C9K182	41.296	377	9736.3	23.9	104.98	Integral outer membrane lipoprotein OS=Klebsiella pneumoniae
50	tr|Q49P72	37.437	350	1397200	13.4	323.31	Membrane protein OS=Escherichia coli
51	tr|S6CGD9	55.166	501	32135	25.1	88.983	Uncharacterized protein OS=Klebsiella pneumoniae
52	tr|S6CLP1	51.416	468	5698.1	18.2	31.495	6-phosphogluconate dehydrogenase, decarboxylating OS=Klebsiella pneumoniae

## Sheet: Supplemental Data 5
Supplemental table 5 Differential expression genes of liver tissues in endo-AFLD mice
Group	Gene	Regulation	Fold change	P-value	Gene ID	Enriched pathway
HK1-fed VS HK1/phiW14-fed	3425401B19Rik	Up	Inf	0.00420364	GeneID:100504518,Genbank:XM_006518317.3,MGI:3588196	-
HK1-fed VS HK1/phiW14-fed	AK010878	Up	2.28979	0.0207255	GeneID:100233175,Genbank:NM_001142938.1,MGI:4845848	-
HK1-fed VS HK1/phiW14-fed	Abra	Up	29.6589	0.0265284	GeneID:223513,Genbank:NM_175456.4,MGI:2444891	-
HK1-fed VS HK1/phiW14-fed	Acta1	Up	15.5805	0.000599316	GeneID:11459,Genbank:NM_009606.3,MGI:87902	-
HK1-fed VS HK1/phiW14-fed	Actn2	Up	7.00746	0.00766429	GeneID:11472,Genbank:NM_033268.4,MGI:109192	Arrhythmogenic right ventricular cardiomyopathy (ARVC)
HK1-fed VS HK1/phiW14-fed	Ak1	Up	6.89065	0.000262836	GeneID:11636,Genbank:NM_001198790.1,MGI:87977	Purine metabolism|Thiamine metabolism
HK1-fed VS HK1/phiW14-fed	Alpk3	Up	2.25439	0.0205316	GeneID:116904,Genbank:XM_017321935.1,MGI:2151224	-
HK1-fed VS HK1/phiW14-fed	Arhgef26	Up	4.72516	6.82535e-06	GeneID:622434,Genbank:NM_001081295.1,MGI:1918053	Bacterial invasion of epithelial cells
HK1-fed VS HK1/phiW14-fed	Atp1a2	Up	30.5658	0.0116239	GeneID:98660,Genbank:NM_178405.3,MGI:88106	cAMP signaling pathway|cGMP - PKG signaling pathway|Insulin secretion|Thyroid hormone synthesis|Thyroid hormone signaling pathway|Aldosterone synthesis and secretion|Cardiac muscle contraction|Adrenergic signaling in cardiomyocytes|Salivary secretion|Gastric acid secretion|Pancreatic secretion|Bile secretion|Carbohydrate digestion and absorption|Protein digestion and absorption|Mineral absorption…
HK1-fed VS HK1/phiW14-fed	Atp2a1	Up	2.37787	0.00124511	GeneID:11937,Genbank:XM_006507268.1,MGI:105058	Calcium signaling pathway|cGMP - PKG signaling pathway|Pancreatic secretion|Alzheimer's disease
HK1-fed VS HK1/phiW14-fed	Atp6v0d2	Up	28.5479	0.0143032	GeneID:242341,Genbank:NM_175406.3,MGI:1924415	Oxidative phosphorylation|Phagosome|Lysosome|Collecting duct acid secretion|Synaptic vesicle cycle|Viral carcinogenesis|Rheumatoid arthritis|Tuberculosis
HK1-fed VS HK1/phiW14-fed	Cacna1s	Up	5.03327	0.000243095	GeneID:12292,Genbank:XM_006529106.2,MGI:88294	MAPK signaling pathway|Calcium signaling pathway|cAMP signaling pathway|cGMP - PKG signaling pathway|Insulin secretion|GnRH signaling pathway|Oxytocin signaling pathway|Renin secretion|Aldosterone synthesis and secretion|Cortisol synthesis and secretion|Cardiac muscle contraction|Adrenergic signaling in cardiomyocytes|Vascular smooth muscle contraction|GABAergic synapse|Cholinergic synapse|Seroto…
HK1-fed VS HK1/phiW14-fed	Cdh17	Up	3.22914	0.0141226	GeneID:12557,Genbank:NM_019753.4,MGI:1095414	Gastric cancer
HK1-fed VS HK1/phiW14-fed	Cfd	Up	2.02637	0.00259466	GeneID:11537,Genbank:NM_013459.3,MGI:87931	Complement and coagulation cascades|Staphylococcus aureus infection
HK1-fed VS HK1/phiW14-fed	Chac1	Up	44.9471	0.0494841	GeneID:69065,Genbank:NM_026929.4,MGI:1916315	-
HK1-fed VS HK1/phiW14-fed	Chordc1	Up	12.4532	0.0272049	GeneID:66917,Genbank:NM_025844.2,MGI:1914167	-
HK1-fed VS HK1/phiW14-fed	Ckm	Up	2.22311	0.000652042	GeneID:12715,Genbank:NM_007710.2,MGI:88413	Arginine and proline metabolism
HK1-fed VS HK1/phiW14-fed	Ckmt2	Up	2.24357	0.00423951	GeneID:76722,Genbank:NM_198415.2,MGI:1923972	Arginine and proline metabolism
HK1-fed VS HK1/phiW14-fed	Cldn18	Up	30.6943	0.0387447	GeneID:56492,Genbank:NM_001194921.1,MGI:1929209	Cell adhesion molecules (CAMs)|Tight junction|Leukocyte transendothelial migration|Hepatitis C
HK1-fed VS HK1/phiW14-fed	Clec2h	Up	5.16566	0.0179016	GeneID:94071,Genbank:NM_053165.5,MGI:2136934	Kaposi's sarcoma-associated herpesvirus infection
HK1-fed VS HK1/phiW14-fed	Clic5	Up	12.1194	0.00252224	GeneID:224796,Genbank:XM_006524135.3,MGI:1917912	-
HK1-fed VS HK1/phiW14-fed	Cmya5	Up	2.49949	0.000779774	GeneID:76469,Genbank:NM_023821.3,MGI:1923719	-
HK1-fed VS HK1/phiW14-fed	Coro6	Up	3.79676	0.016443	GeneID:216961,Genbank:XM_006532938.2,MGI:2183448	-
HK1-fed VS HK1/phiW14-fed	Cox6a2	Up	5.04081	0.0154715	GeneID:12862,Genbank:NM_009943.2,MGI:104649	Oxidative phosphorylation|Cardiac muscle contraction|Thermogenesis|Alzheimer's disease|Parkinson's disease|Huntington's disease|Non-alcoholic fatty liver disease (NAFLD)
HK1-fed VS HK1/phiW14-fed	Creld2	Up	2.81091	0.0244295	GeneID:76737,Genbank:NM_029720.2,MGI:1923987	-
HK1-fed VS HK1/phiW14-fed	Cxcl1	Up	12.7586	6.9472e-05	GeneID:14825,Genbank:NM_008176.3,MGI:108068	TNF signaling pathway|Cytokine-cytokine receptor interaction|NOD-like receptor signaling pathway|IL-17 signaling pathway|Chemokine signaling pathway|Salmonella infection|Legionellosis|Kaposi's sarcoma-associated herpesvirus infection
HK1-fed VS HK1/phiW14-fed	Cyp2d34	Up	3.87962	1.68384e-11	GeneID:223706,Genbank:XM_017316570.1,MGI:2385022	Steroid hormone biosynthesis|Serotonergic synapse
HK1-fed VS HK1/phiW14-fed	Derl3	Up	24.2746	8.02115e-06	GeneID:70377,Genbank:XM_017314083.1,MGI:1917627	Protein processing in endoplasmic reticulum
HK1-fed VS HK1/phiW14-fed	Eef1a2	Up	2.18718	0.00622619	GeneID:13628,Genbank:NM_007906.2,MGI:1096317	RNA transport|Legionellosis
HK1-fed VS HK1/phiW14-fed	Epdr1	Up	2.33114	0.0462051	GeneID:105298,Genbank:NM_134065.4,MGI:2145369	-
HK1-fed VS HK1/phiW14-fed	Fabp3	Up	2.53074	0.000339919	GeneID:14077,Genbank:NM_010174.1,MGI:95476	PPAR signaling pathway
HK1-fed VS HK1/phiW14-fed	Fam46c	Up	8.37196	6.54861e-06	GeneID:74645,Genbank:XM_006502212.3,MGI:1921895	-
HK1-fed VS HK1/phiW14-fed	Fam47e	Up	2.37252	8.8737e-07	GeneID:384198,Genbank:XM_011249501.2,MGI:2686227	-
HK1-fed VS HK1/phiW14-fed	Flnc	Up	3.85228	0.0250142	GeneID:68794,Genbank:NM_001081185.1,MGI:95557	MAPK signaling pathway|Focal adhesion|Proteoglycans in cancer|Salmonella infection
HK1-fed VS HK1/phiW14-fed	Gm6614	Up	3.07921	0.0493053	GeneID:625716,Genbank:XM_017321696.1,MGI:3647159	-
HK1-fed VS HK1/phiW14-fed	Herpud1	Up	7.90873	2.45698e-05	GeneID:64209,Genbank:XM_006531260.3,MGI:1927406	Protein processing in endoplasmic reticulum
HK1-fed VS HK1/phiW14-fed	Hist1h2bg	Up	2.03973	0.0447609	GeneID:319181,Genbank:NM_178196.4,MGI:2448386	Viral carcinogenesis|Systemic lupus erythematosus|Alcoholism
HK1-fed VS HK1/phiW14-fed	Hrc	Up	5.95686	0.000287217	GeneID:15464,Genbank:NM_010473.2,MGI:96226	-
HK1-fed VS HK1/phiW14-fed	Hspa1a	Up	2.21987	0.0484505	GeneID:193740,Genbank:NM_010479.2,MGI:96244	Spliceosome|Protein processing in endoplasmic reticulum|MAPK signaling pathway|Endocytosis|Antigen processing and presentation|Estrogen signaling pathway|Longevity regulating pathway - multiple species|Prion diseases|Legionellosis|Measles|Influenza A|Epstein-Barr virus infection|Toxoplasmosis
HK1-fed VS HK1/phiW14-fed	Hspa1b	Up	2.08513	0.0228814	GeneID:15511,Genbank:NM_010478.2,MGI:99517	Spliceosome|Protein processing in endoplasmic reticulum|MAPK signaling pathway|Endocytosis|Antigen processing and presentation|Estrogen signaling pathway|Longevity regulating pathway - multiple species|Legionellosis|Measles|Influenza A|Epstein-Barr virus infection|Toxoplasmosis
HK1-fed VS HK1/phiW14-fed	Hspa5	Up	2.36353	0.00822	GeneID:14828,Genbank:NM_022310.3,MGI:95835	Protein export|Protein processing in endoplasmic reticulum|Antigen processing and presentation|Thyroid hormone synthesis|Prion diseases
HK1-fed VS HK1/phiW14-fed	Hspb7	Up	2.78049	0.0022858	GeneID:29818,Genbank:NM_013868.4,MGI:1352494	-
HK1-fed VS HK1/phiW14-fed	Hyou1	Up	2.39844	0.0182387	GeneID:12282,Genbank:NM_021395.4,MGI:108030	Protein processing in endoplasmic reticulum
HK1-fed VS HK1/phiW14-fed	Il1rn	Up	2.28154	0.0137147	GeneID:16181,Genbank:NM_031167.5,MGI:96547	-
HK1-fed VS HK1/phiW14-fed	Insig1	Up	5.43991	5.91421e-09	GeneID:231070,Genbank:NM_153526.5,MGI:1916289	-
HK1-fed VS HK1/phiW14-fed	Itgb8	Up	10.7167	0.0423154	GeneID:320910,Genbank:NM_177290.3,MGI:1338035	PI3K-Akt signaling pathway|ECM-receptor interaction|Cell adhesion molecules (CAMs)|Focal adhesion|Regulation of actin cytoskeleton|Hypertrophic cardiomyopathy (HCM)|Arrhythmogenic right ventricular cardiomyopathy (ARVC)|Dilated cardiomyopathy (DCM)|Human papillomavirus infection
HK1-fed VS HK1/phiW14-fed	Klf10	Up	15.5911	7.84554e-06	GeneID:21847,Genbank:NM_001289471.1,MGI:1101353	-
HK1-fed VS HK1/phiW14-fed	Klf13	Up	2.793	4.68906e-09	GeneID:50794,Genbank:NM_021366.3,MGI:1354948	-
HK1-fed VS HK1/phiW14-fed	Klhl41	Up	2.4167	0.0196233	GeneID:228003,Genbank:NM_001081087.1,MGI:2683854	-
HK1-fed VS HK1/phiW14-fed	Ldb3	Up	48.198	0.00152856	GeneID:24131,Genbank:NM_001039072.2,MGI:1344412	-
HK1-fed VS HK1/phiW14-fed	Lrrc30	Up	24.1517	0.0413841	GeneID:240131,Genbank:NM_001033340.3,MGI:2685172	-
HK1-fed VS HK1/phiW14-fed	Maff	Up	33.4726	0.00791329	GeneID:17133,Genbank:NM_001304830.1,MGI:96910	-
HK1-fed VS HK1/phiW14-fed	Manf	Up	21.2785	0.00425289	GeneID:74840,Genbank:NM_029103.3,MGI:1922090	-
HK1-fed VS HK1/phiW14-fed	Mb	Up	98.0424	0.000129762	GeneID:17189,Genbank:NM_013593.3,MGI:96922	-
HK1-fed VS HK1/phiW14-fed	Mybpc1	Up	26.701	0.000174002	GeneID:109272,Genbank:XM_006513047.3,MGI:1336213	-
HK1-fed VS HK1/phiW14-fed	Myh1	Up	6.42561	1.74869e-07	GeneID:17879,Genbank:XM_017314318.1,MGI:1339711	Tight junction
HK1-fed VS HK1/phiW14-fed	Myh2	Up	14.3702	0.000529525	GeneID:17882,Genbank:NM_001039545.2,MGI:1339710	Tight junction
HK1-fed VS HK1/phiW14-fed	Myh7	Up	8.16997	6.47577e-06	GeneID:140781,Genbank:XM_017315841.1,MGI:2155600	cGMP - PKG signaling pathway|Cardiac muscle contraction|Adrenergic signaling in cardiomyocytes|Hypertrophic cardiomyopathy (HCM)|Dilated cardiomyopathy (DCM)|Viral myocarditis
HK1-fed VS HK1/phiW14-fed	Myl1	Up	2.0364	0.00574196	GeneID:17901,Genbank:XM_006495763.1,MGI:97269	-
HK1-fed VS HK1/phiW14-fed	Myl2	Up	7.44383	9.41447e-05	GeneID:17906,Genbank:XM_006530186.3,MGI:97272	Apelin signaling pathway|Focal adhesion|Tight junction|Regulation of actin cytoskeleton|Leukocyte transendothelial migration|Cardiac muscle contraction|Adrenergic signaling in cardiomyocytes|Hypertrophic cardiomyopathy (HCM)|Dilated cardiomyopathy (DCM)
HK1-fed VS HK1/phiW14-fed	Mylpf	Up	2.22779	0.0395939	GeneID:17907,Genbank:XM_006507421.2,MGI:97273	Focal adhesion|Regulation of actin cytoskeleton|Leukocyte transendothelial migration
HK1-fed VS HK1/phiW14-fed	Myom2	Up	17.6161	0.012857	GeneID:17930,Genbank:NM_008664.2,MGI:1328358	-
HK1-fed VS HK1/phiW14-fed	Myot	Up	2.18579	0.00194142	GeneID:58916,Genbank:XM_006526131.3,MGI:1889800	-
HK1-fed VS HK1/phiW14-fed	Ndrg4	Up	2.58622	0.0372368	GeneID:234593,Genbank:XM_006530869.1,MGI:2384590	-
HK1-fed VS HK1/phiW14-fed	Nr1d1	Up	2.90769	0.038365	GeneID:217166,Genbank:NM_145434.4,MGI:2444210	Circadian rhythm
HK1-fed VS HK1/phiW14-fed	Nrap	Up	4.32296	0.0403791	GeneID:18175,Genbank:XM_006526747.3,MGI:1098765	-
HK1-fed VS HK1/phiW14-fed	Obp2a	Up	13.2624	0.00194536	GeneID:227627,Genbank:XM_006497869.3,MGI:2387617	-
HK1-fed VS HK1/phiW14-fed	Obscn	Up	4.55536	0.000227808	GeneID:380698,Genbank:NM_001171512.2,MGI:2681862	-
HK1-fed VS HK1/phiW14-fed	Pcp4l1	Up	8.11131	0.0124646	GeneID:66425,Genbank:NM_025557.1,MGI:1913675	-
HK1-fed VS HK1/phiW14-fed	Pcsk9	Up	159.172	0.000798906	GeneID:100102,Genbank:NM_153565.2,MGI:2140260	Cholesterol metabolism
HK1-fed VS HK1/phiW14-fed	Plekhf1	Up	3.46035	1.16726e-06	GeneID:72287,Genbank:NM_024413.2,MGI:1919537	-
HK1-fed VS HK1/phiW14-fed	Pygm	Up	3.60307	0.0491508	GeneID:19309,Genbank:NM_011224.2,MGI:97830	Starch and sucrose metabolism|Necroptosis|Insulin signaling pathway|Glucagon signaling pathway|Insulin resistance
HK1-fed VS HK1/phiW14-fed	Rbfox1	Up	4.7471	0.0293938	GeneID:268859,Genbank:NM_021477.5,MGI:1926224	-
HK1-fed VS HK1/phiW14-fed	Rec114	Up	2.86551	4.67175e-05	GeneID:73673,Genbank:NM_028598.1,MGI:1920923	-
HK1-fed VS HK1/phiW14-fed	Rgs16	Up	8.27765	1.68032e-07	GeneID:19734,Genbank:NM_011267.3,MGI:108407	-
HK1-fed VS HK1/phiW14-fed	Rpl3l	Up	10.7601	0.00423986	GeneID:66211,Genbank:NM_001163945.1,MGI:1913461	Ribosome
HK1-fed VS HK1/phiW14-fed	Ryr1	Up	2.12804	2.22377e-05	GeneID:20190,Genbank:XM_006539689.3,MGI:99659	Apelin signaling pathway|Calcium signaling pathway|Oxytocin signaling pathway|Long-term depression|Circadian entrainment
HK1-fed VS HK1/phiW14-fed	S100a6	Up	2.56894	0.0375143	GeneID:20200,Genbank:NM_011313.2,MGI:1339467	-
HK1-fed VS HK1/phiW14-fed	Sdf2l1	Up	24.1296	1.31841e-05	GeneID:64136,Genbank:NM_022324.3,MGI:2149842	-
HK1-fed VS HK1/phiW14-fed	Slc2a4	Up	40.8191	0.0361941	GeneID:20528,Genbank:NM_009204.2,MGI:95758	FoxO signaling pathway|AMPK signaling pathway|Insulin signaling pathway|Adipocytokine signaling pathway|Type II diabetes mellitus|Insulin resistance
HK1-fed VS HK1/phiW14-fed	Smtnl1	Up	24.7914	0.0139737	GeneID:68678,Genbank:XM_006500109.3,MGI:1915928	-
HK1-fed VS HK1/phiW14-fed	Srl	Up	12.1457	0.0271879	GeneID:106393,Genbank:XM_017316847.1,MGI:2146620	-
HK1-fed VS HK1/phiW14-fed	Sypl2	Up	25.5732	0.0216548	GeneID:17306,Genbank:XM_006501094.3,MGI:1328311	-
HK1-fed VS HK1/phiW14-fed	Tcap	Up	14.0431	0.00833775	GeneID:21393,Genbank:NM_011540.2,MGI:1330233	-
HK1-fed VS HK1/phiW14-fed	Tes	Up	43.6027	0.0204115	GeneID:21753,Genbank:NM_207176.3,MGI:105081	-
HK1-fed VS HK1/phiW14-fed	Tmem14a	Up	4.51162	0.00936156	GeneID:75712,Genbank:XM_006495579.2,MGI:1922962	-
HK1-fed VS HK1/phiW14-fed	Tmem182	Up	Inf	0.00353883	GeneID:381339,Genbank:XM_017321461.1,MGI:1923725	-
HK1-fed VS HK1/phiW14-fed	Tnnc2	Up	0.0414428	0.00164739	GeneID:21925,Genbank:NM_009394.2,MGI:98780	Calcium signaling pathway
HK1-fed VS HK1/phiW14-fed	Tnni2	Up	0.0244983	0.00149913	GeneID:21953,Genbank:XM_006508539.3,MGI:105070	-
HK1-fed VS HK1/phiW14-fed	Tnnt3	Up	0.0403366	0.00268089	GeneID:21957,Genbank:XM_006508542.3,MGI:109550	-
HK1-fed VS HK1/phiW14-fed	Trdn	Up	0.0823333	0.0207906	GeneID:76757,Genbank:NM_029726.2,MGI:1924007	-
HK1-fed VS HK1/phiW14-fed	Ttn	Up	0.0391035	0.000234286	GeneID:22138,Genbank:XM_017317139.1,MGI:98864	Hypertrophic cardiomyopathy (HCM)|Dilated cardiomyopathy (DCM)
HK1-fed VS HK1/phiW14-fed	Txlnb	Up	0.0712095	0.0002913	GeneID:378431,Genbank:NM_138628.3,MGI:2671945	-
HK1-fed VS HK1/phiW14-fed	Ubxn11	Up	Inf	0.0193682	GeneID:67586,Genbank:XM_006539127.3,MGI:1914836	-
HK1-fed VS HK1/phiW14-fed	Xirp2	Up	0.0229343	0.00151768	GeneID:241431,Genbank:XM_011239520.1,MGI:2685198	-
HK1-fed VS HK1/phiW14-fed	Zbtb16	Up	0.22165	8.61249e-15	GeneID:235320,Genbank:XM_006510258.2,MGI:103222	Pathways in cancer|Transcriptional misregulation in cancers|Acute myeloid leukemia
HK1-fed VS HK1/phiW14-fed	4921507P07Rik	Down	0.296782	0.005551	GeneID:70821,Genbank:XM_006506605.1,MGI:1918071	-
HK1-fed VS HK1/phiW14-fed	6430571L13Rik	Down	0.315398	0.0463969	GeneID:235599,Genbank:NM_175486.3,MGI:2445137	-
HK1-fed VS HK1/phiW14-fed	Adra1a	Down	0.485077	0.000917075	GeneID:11549,Genbank:XM_017315800.1,MGI:104773	Calcium signaling pathway|cGMP - PKG signaling pathway|AMPK signaling pathway|Neuroactive ligand-receptor interaction|Adrenergic signaling in cardiomyocytes|Vascular smooth muscle contraction|Salivary secretion
HK1-fed VS HK1/phiW14-fed	Ager	Down	0.0923605	0.0114972	GeneID:11596,Genbank:XM_006523501.2,MGI:893592	AGE-RAGE signaling pathway in diabetic complications
HK1-fed VS HK1/phiW14-fed	Akap5	Down	0.400082	0.00873769	GeneID:238276,Genbank:XM_006515842.3,MGI:2685104	-
HK1-fed VS HK1/phiW14-fed	Amy2a1	Down	0	0.0453453	GeneID:100043207,Genbank:XM_011240373.1,MGI:104548	-
HK1-fed VS HK1/phiW14-fed	Apold1	Down	0.354503	0.0217079	GeneID:381823,Genbank:NM_001109914.1,MGI:2685921	-
HK1-fed VS HK1/phiW14-fed	Arid3a	Down	0.424742	0.0169933	GeneID:13496,Genbank:NM_007880.4,MGI:1328360	-
HK1-fed VS HK1/phiW14-fed	Armcx5	Down	0.445342	0.00756936	GeneID:494468,Genbank:NM_001009575.5,MGI:2148026	-
HK1-fed VS HK1/phiW14-fed	Asap2	Down	0.497998	0.000353728	GeneID:211914,Genbank:XM_006515047.1,MGI:2685438	Endocytosis|Fc gamma R-mediated phagocytosis
HK1-fed VS HK1/phiW14-fed	BC022687	Down	0.29876	0.026611	GeneID:217887,Genbank:NM_145450.3,MGI:2443738	-
HK1-fed VS HK1/phiW14-fed	Barx2	Down	0	0.0431578	GeneID:12023,Genbank:NM_013800.2,MGI:109617	-
HK1-fed VS HK1/phiW14-fed	Ccdc14	Down	0.418962	0.0398022	GeneID:239839,Genbank:XM_011245891.2,MGI:2443448	-
HK1-fed VS HK1/phiW14-fed	Cdc14a	Down	0.491596	0.0300009	GeneID:229776,Genbank:NM_001173553.1,MGI:2442676	Cell cycle
HK1-fed VS HK1/phiW14-fed	Cel	Down	0.000600455	0.0369302	GeneID:12613,Genbank:NM_009885.2,MGI:88374	Steroid biosynthesis|Glycerolipid metabolism|Pancreatic secretion|Fat digestion and absorption
HK1-fed VS HK1/phiW14-fed	Cela3b	Down	0.000303666	0.0304257	GeneID:67868,Genbank:NM_026419.2,MGI:1915118	Pancreatic secretion|Protein digestion and absorption
HK1-fed VS HK1/phiW14-fed	Cish	Down	0.43455	0.0118308	GeneID:12700,Genbank:NM_009895.4,MGI:103159	Jak-STAT signaling pathway|Prolactin signaling pathway
HK1-fed VS HK1/phiW14-fed	Clcf1	Down	0.327942	0.000768528	GeneID:56708,Genbank:NM_001310038.2,MGI:1930088	Cytokine-cytokine receptor interaction
HK1-fed VS HK1/phiW14-fed	Cpa1	Down	0.00107917	0.0454901	GeneID:109697,Genbank:NM_025350.4,MGI:88478	Pancreatic secretion|Protein digestion and absorption
HK1-fed VS HK1/phiW14-fed	Cpa2	Down	0.000709186	0.0461658	GeneID:232680,Genbank:NM_001024698.2,MGI:3617840	Pancreatic secretion|Protein digestion and absorption
HK1-fed VS HK1/phiW14-fed	Cpne5	Down	0.195211	0.0108452	GeneID:240058,Genbank:NM_153166.2,MGI:2385908	-
HK1-fed VS HK1/phiW14-fed	Ctrb1	Down	0.000860141	0.0402265	GeneID:66473,Genbank:NM_025583.2,MGI:88559	Pancreatic secretion|Protein digestion and absorption
HK1-fed VS HK1/phiW14-fed	Dennd2c	Down	0.431983	0.047614	GeneID:329727,Genbank:XM_006501600.3,MGI:3036254	-
HK1-fed VS HK1/phiW14-fed	Dnmt3b	Down	0.418485	2.93325e-05	GeneID:13436,Genbank:XM_006498684.2,MGI:1261819	Cysteine and methionine metabolism|MicroRNAs in cancer
HK1-fed VS HK1/phiW14-fed	Dpf3	Down	0.40186	0.0294731	GeneID:70127,Genbank:NM_001267625.1,MGI:1917377	Thermogenesis|Hepatocellular carcinoma
HK1-fed VS HK1/phiW14-fed	Fgd1	Down	0.378623	0.0319533	GeneID:14163,Genbank:XM_006528699.3,MGI:104566	Regulation of actin cytoskeleton
HK1-fed VS HK1/phiW14-fed	Fpr2	Down	0.405983	0.0314689	GeneID:14289,Genbank:NM_008039.2,MGI:1278319	Neuroactive ligand-receptor interaction|Staphylococcus aureus infection
HK1-fed VS HK1/phiW14-fed	Fzd6	Down	0.491836	0.0204622	GeneID:14368,Genbank:XM_017316431.1,MGI:108474	Wnt signaling pathway|Hippo signaling pathway|mTOR signaling pathway|Signaling pathways regulating pluripotency of stem cells|Melanogenesis|Pathways in cancer|Proteoglycans in cancer|Hepatocellular carcinoma|Gastric cancer|Basal cell carcinoma|Breast cancer|Cushing's syndrome|HTLV-I infection|Human papillomavirus infection
HK1-fed VS HK1/phiW14-fed	Gal3st1	Down	0.498305	0.0149827	GeneID:53897,Genbank:NM_016922.3,MGI:1858277	Ether lipid metabolism|Sphingolipid metabolism
HK1-fed VS HK1/phiW14-fed	Gngt1	Down	0.347235	0.0311928	GeneID:14699,Genbank:XM_017321388.1,MGI:109165	Ras signaling pathway|Apelin signaling pathway|PI3K-Akt signaling pathway|Chemokine signaling pathway|Relaxin signaling pathway|Glutamatergic synapse|GABAergic synapse|Cholinergic synapse|Dopaminergic synapse|Serotonergic synapse|Retrograde endocannabinoid signaling|Phototransduction|Circadian entrainment|Pathways in cancer|Morphine addiction|Alcoholism|Kaposi's sarcoma-associated herpesvirus inf…
HK1-fed VS HK1/phiW14-fed	Grid1	Down	0.315366	0.00982581	GeneID:14803,Genbank:XM_011244962.2,MGI:95812	Neuroactive ligand-receptor interaction
HK1-fed VS HK1/phiW14-fed	Hoxa5	Down	0.259783	0.0193158	GeneID:15402,Genbank:NM_010453.5,MGI:96177	-
HK1-fed VS HK1/phiW14-fed	Hr	Down	0.215409	0.0441494	GeneID:15460,Genbank:NM_021877.3,MGI:96223	-
HK1-fed VS HK1/phiW14-fed	Il1a	Down	0.420845	0.00196183	GeneID:16175,Genbank:XM_006498793.3,MGI:96542	MAPK signaling pathway|Cytokine-cytokine receptor interaction|Necroptosis|Cellular senescence|Hematopoietic cell lineage|Osteoclast differentiation|Rheumatoid arthritis|Inflammatiory bowel disease (IBD)|Graft-versus-host disease|Prion diseases|Fluid shear stress and atherosclerosis|Type I diabetes mellitus|Non-alcoholic fatty liver disease (NAFLD)|AGE-RAGE signaling pathway in diabetic complicati…
HK1-fed VS HK1/phiW14-fed	Il20rb	Down	0.25315	0.0217932	GeneID:213208,Genbank:NM_001033543.3,MGI:2143266	Jak-STAT signaling pathway|Cytokine-cytokine receptor interaction
HK1-fed VS HK1/phiW14-fed	Irak3	Down	0.343207	0.000244849	GeneID:73914,Genbank:XM_006514228.3,MGI:1921164	Neurotrophin signaling pathway
HK1-fed VS HK1/phiW14-fed	Jakmip3	Down	0	0.0258117	GeneID:74004,Genbank:NM_028708.2,MGI:1921254	-
HK1-fed VS HK1/phiW14-fed	Jun	Down	0.370983	0.0253493	GeneID:16476,Genbank:NM_010591.2,MGI:96646	MAPK signaling pathway|ErbB signaling pathway|Wnt signaling pathway|TNF signaling pathway|cAMP signaling pathway|Mitophagy - animal|Apoptosis|Focal adhesion|Tight junction|Toll-like receptor signaling pathway|NOD-like receptor signaling pathway|C-type lectin receptor signaling pathway|T cell receptor signaling pathway|Th1 and Th2 cell differentiation|Th17 cell differentiation|IL-17 signaling path…
HK1-fed VS HK1/phiW14-fed	Kif7	Down	0.39132	0.0433704	GeneID:16576,Genbank:XM_006540666.1,MGI:1098239	Hedgehog signaling pathway|Pathways in cancer|Basal cell carcinoma
HK1-fed VS HK1/phiW14-fed	Klf4	Down	0.429711	0.00479345	GeneID:16600,Genbank:NM_010637.3,MGI:1342287	Signaling pathways regulating pluripotency of stem cells
HK1-fed VS HK1/phiW14-fed	LOC105244413	Down	0.45536	0.00672474	GeneID:105244413,Genbank:XM_011239920.2	-
HK1-fed VS HK1/phiW14-fed	Lmo4	Down	0.459525	0.0053405	GeneID:16911,Genbank:NM_010723.3,MGI:109360	-
HK1-fed VS HK1/phiW14-fed	Lzts1	Down	0.105979	0.0346462	GeneID:211134,Genbank:XM_006509606.1,MGI:2684762	-
HK1-fed VS HK1/phiW14-fed	Mab21l2	Down	0.444122	0.00405624	GeneID:23937,Genbank:NM_011839.3,MGI:1346022	-
HK1-fed VS HK1/phiW14-fed	Mecom	Down	0.484868	0.0310987	GeneID:14013,Genbank:XM_006535387.2,MGI:95457	MAPK signaling pathway|Pathways in cancer|Chronic myeloid leukemia
HK1-fed VS HK1/phiW14-fed	Mfsd2b	Down	0.382351	0.0409992	GeneID:432628,Genbank:NM_001033488.2,MGI:3583946	-
HK1-fed VS HK1/phiW14-fed	Micall2	Down	0.495889	0.0098138	GeneID:231830,Genbank:XM_011240974.2,MGI:2444818	Tight junction
HK1-fed VS HK1/phiW14-fed	Micu3	Down	0.467508	0.00313439	GeneID:78506,Genbank:XM_006509522.2,MGI:1925756	-
HK1-fed VS HK1/phiW14-fed	Mmd2	Down	0.363243	0.0276789	GeneID:75104,Genbank:XM_006504753.3,MGI:1922354	-
HK1-fed VS HK1/phiW14-fed	Npas2	Down	0.439725	0.025548	GeneID:18143,Genbank:XM_011238452.2,MGI:109232	Circadian rhythm
HK1-fed VS HK1/phiW14-fed	Npnt	Down	0.332582	0.00734312	GeneID:114249,Genbank:NM_001029836.2,MGI:2148811	ECM-receptor interaction
HK1-fed VS HK1/phiW14-fed	Nup93	Down	0.423716	0.00177678	GeneID:71805,Genbank:XM_006531374.3,MGI:1919055	RNA transport
HK1-fed VS HK1/phiW14-fed	Pdzrn3	Down	0.497936	2.74717e-05	GeneID:55983,Genbank:NM_018884.2,MGI:1933157	-
HK1-fed VS HK1/phiW14-fed	Phf24	Down	0.388575	0.0235191	GeneID:230085,Genbank:XM_006537815.3,MGI:2140712	-
HK1-fed VS HK1/phiW14-fed	Plekhm3	Down	0.359357	0.00801802	GeneID:241075,Genbank:XM_006495983.3,MGI:2443627	-
HK1-fed VS HK1/phiW14-fed	Prss2	Down	0.000223122	0.0271152	GeneID:22072,Genbank:NM_009430.2,MGI:102759	Neuroactive ligand-receptor interaction|Pancreatic secretion|Protein digestion and absorption|Influenza A
HK1-fed VS HK1/phiW14-fed	Pspc1	Down	0.485004	0.00757311	GeneID:66645,Genbank:XM_006519393.2,MGI:1913895	-
HK1-fed VS HK1/phiW14-fed	Ptch2	Down	0.395545	0.0340259	GeneID:19207,Genbank:XM_011240476.2,MGI:1095405	Hedgehog signaling pathway|Pathways in cancer|Basal cell carcinoma
HK1-fed VS HK1/phiW14-fed	Ptpdc1	Down	0.460473	0.0180991	GeneID:218232,Genbank:NM_207232.2,MGI:2145430	-
HK1-fed VS HK1/phiW14-fed	Rad18	Down	0.444608	0.0134525	GeneID:58186,Genbank:NM_021385.2,MGI:1890476	-
HK1-fed VS HK1/phiW14-fed	Rnase1	Down	0.000754262	0.0422984	GeneID:19752,Genbank:NM_011271.2,MGI:97919	-
HK1-fed VS HK1/phiW14-fed	Rnf144a	Down	0.449649	0.0156347	GeneID:108089,Genbank:NM_080563.4,MGI:1344401	-
HK1-fed VS HK1/phiW14-fed	Scd3	Down	0.0240734	1.20985e-05	GeneID:30049,Genbank:NM_024450.2,MGI:1353437	Biosynthesis of unsaturated fatty acids|AMPK signaling pathway|PPAR signaling pathway
HK1-fed VS HK1/phiW14-fed	Sema4c	Down	0.46231	0.004527	GeneID:20353,Genbank:NM_001126047.3,MGI:109252	Axon guidance
HK1-fed VS HK1/phiW14-fed	Shisa8	Down	0.130159	0.0175152	GeneID:435145,Genbank:NM_001207021.1,MGI:2146080	-
HK1-fed VS HK1/phiW14-fed	Slc14a1	Down	0.202965	0.030997	GeneID:108052,Genbank:NM_001171011.1,MGI:1351654	-
HK1-fed VS HK1/phiW14-fed	Slc16a6	Down	0.448353	0.00225834	GeneID:104681,Genbank:NM_001029842.1,MGI:2144585	-
HK1-fed VS HK1/phiW14-fed	Slc28a1	Down	0.0705776	0.0319757	GeneID:434203,Genbank:XM_011250875.1,MGI:3605073	-
HK1-fed VS HK1/phiW14-fed	Slc34a2	Down	0.0968275	0.00263352	GeneID:20531,Genbank:XM_006503807.1,MGI:1342284	Mineral absorption
HK1-fed VS HK1/phiW14-fed	Spic	Down	0.447008	0.0181485	GeneID:20728,Genbank:NM_011461.3,MGI:1341168	-
HK1-fed VS HK1/phiW14-fed	Srcin1	Down	0.35951	0.00215906	GeneID:56013,Genbank:NM_018873.2,MGI:1933179	-
HK1-fed VS HK1/phiW14-fed	Sycn	Down	0	0.0428529	GeneID:68416,Genbank:NM_026716.3,MGI:1915666	-
HK1-fed VS HK1/phiW14-fed	Tlr5	Down	0.4028	0.0121041	GeneID:53791,Genbank:XM_017321698.1,MGI:1858171	Toll-like receptor signaling pathway|Inflammatiory bowel disease (IBD)|Salmonella infection|Legionellosis
HK1-fed VS HK1/phiW14-fed	Traf3ip2	Down	0.452636	0.0260683	GeneID:103213,Genbank:NM_134000.3,MGI:2143599	Cellular senescence|IL-17 signaling pathway
HK1-fed VS HK1/phiW14-fed	Try4	Down	0.000981801	0.0469935	GeneID:22074,Genbank:NM_011646.5,MGI:102757	Neuroactive ligand-receptor interaction|Pancreatic secretion|Protein digestion and absorption|Influenza A
HK1-fed VS HK1/phiW14-fed	Try5	Down	0.000559908	0.0431816	GeneID:103964,Genbank:NM_001003405.4,MGI:102756	Neuroactive ligand-receptor interaction|Pancreatic secretion|Protein digestion and absorption|Influenza A
HK1-fed VS HK1/phiW14-fed	Tsc22d1	Down	0.456575	0.00212577	GeneID:21807,Genbank:XM_017315944.1,MGI:109127	-
HK1-fed VS HK1/phiW14-fed	Wnt11	Down	0	0.0104898	GeneID:22411,Genbank:XM_006507587.3,MGI:101948	Wnt signaling pathway|Hippo signaling pathway|mTOR signaling pathway|Signaling pathways regulating pluripotency of stem cells|Melanogenesis|Pathways in cancer|Proteoglycans in cancer|Hepatocellular carcinoma|Gastric cancer|Basal cell carcinoma|Breast cancer|Cushing's syndrome|HTLV-I infection|Human papillomavirus infection
HK1-fed VS HK1/phiW14-fed	Zbtb7c	Down	0.191911	0.0165494	GeneID:207259,Genbank:NM_145356.3,MGI:2443302	-
HK1-fed VS HK1/phiW14-fed	Zfp112	Down	0.452513	0.0396607	GeneID:57745,Genbank:XM_017322389.1,MGI:1929115	-
HK1-fed VS HK1/phiW14-fed	Zfp810	Down	0.494748	0.0308274	GeneID:235050,Genbank:XM_011242473.1,MGI:2384563	-
HK1-fed VS HK1/IMP-fed	1700029J07Rik	Up	3.12134	0.0049386	GeneID:69479,Genbank:XM_006509484.3,MGI:1916729	-
HK1-fed VS HK1/IMP-fed	2210418O10Rik	Up	3.70137	0.0128869	GeneID:100504263,Genbank:NM_001305137.1,MGI:1924208	-
HK1-fed VS HK1/IMP-fed	Adam2	Up	2.378	0.0149476	GeneID:11495,Genbank:NM_009618.3,MGI:1340894	-
HK1-fed VS HK1/IMP-fed	Adgrf1	Up	2.44378	0.00336712	GeneID:77596,Genbank:XM_006525120.3,MGI:1924846	-
HK1-fed VS HK1/IMP-fed	Atp6v0d2	Up	2.58058	9.91849e-05	GeneID:242341,Genbank:NM_175406.3,MGI:1924415	Oxidative phosphorylation|Phagosome|Lysosome|Collecting duct acid secretion|Synaptic vesicle cycle|Viral carcinogenesis|Rheumatoid arthritis|Tuberculosis
HK1-fed VS HK1/IMP-fed	Cabyr	Up	2.16891	0.023252	GeneID:71132,Genbank:XM_017317979.1,MGI:1918382	-
HK1-fed VS HK1/IMP-fed	Cfd	Up	2.63493	0.0272905	GeneID:11537,Genbank:NM_013459.3,MGI:87931	Complement and coagulation cascades|Staphylococcus aureus infection
HK1-fed VS HK1/IMP-fed	Cish	Up	2.39047	0.0217084	GeneID:12700,Genbank:NM_009895.4,MGI:103159	Jak-STAT signaling pathway|Prolactin signaling pathway
HK1-fed VS HK1/IMP-fed	Clca1	Up	Inf	0.00432464	GeneID:23844,Genbank:NM_017474.2,MGI:1346342	Renin secretion|Pancreatic secretion
HK1-fed VS HK1/IMP-fed	Clec2h	Up	5.19295	9.357e-11	GeneID:94071,Genbank:NM_053165.5,MGI:2136934	Kaposi's sarcoma-associated herpesvirus infection
HK1-fed VS HK1/IMP-fed	Crip3	Up	2.41587	0.0481831	GeneID:114570,Genbank:XM_006523489.1,MGI:2152434	-
HK1-fed VS HK1/IMP-fed	Cyp2c70	Up	2.02421	0.00122158	GeneID:226105,Genbank:NM_145499.2,MGI:2385878	Steroid hormone biosynthesis|Arachidonic acid metabolism|Linoleic acid metabolism|Retinol metabolism|Serotonergic synapse|Inflammatory mediator regulation of TRP channels|Chemical carcinogenesis
HK1-fed VS HK1/IMP-fed	Cyp2d34	Up	2.1956	0.00813609	GeneID:223706,Genbank:XM_017316570.1,MGI:2385022	Steroid hormone biosynthesis|Serotonergic synapse
HK1-fed VS HK1/IMP-fed	Eif3j2	Up	2.74538	0.000240121	GeneID:100042807,Genbank:NM_001256055.1,MGI:3704486	RNA transport
HK1-fed VS HK1/IMP-fed	Fam50b	Up	16.2715	0.0374851	GeneID:108161,Genbank:XM_006516526.1,MGI:1351640	-
HK1-fed VS HK1/IMP-fed	Fmo3	Up	4.78873	0.000151203	GeneID:14262,Genbank:NM_008030.2,MGI:1100496	Drug metabolism - cytochrome P450
HK1-fed VS HK1/IMP-fed	Gm10705	Up	3.30822	6.57292e-06	GeneID:100042355,Genbank:XM_001477899.6,MGI:3708678	Ubiquitin mediated proteolysis|Parkinson's disease
HK1-fed VS HK1/IMP-fed	Gpx6	Up	4.86357	0.00136322	GeneID:75512,Genbank:XM_011244355.1,MGI:1922762	Arachidonic acid metabolism|Glutathione metabolism|Thyroid hormone synthesis
HK1-fed VS HK1/IMP-fed	Grm8	Up	2.8063	0.00162116	GeneID:14823,Genbank:XM_006504987.3,MGI:1351345	Phospholipase D signaling pathway|Neuroactive ligand-receptor interaction|Glutamatergic synapse
HK1-fed VS HK1/IMP-fed	Hist1h4h	Up	2.03663	0.0391305	GeneID:69386,Genbank:NM_153173.4,MGI:2448427	Viral carcinogenesis|Systemic lupus erythematosus|Alcoholism
HK1-fed VS HK1/IMP-fed	Hist2h2aa2	Up	4.04904	0.00745091	GeneID:319192,Genbank:NM_178212.3,MGI:2448283	Necroptosis|Systemic lupus erythematosus|Alcoholism
HK1-fed VS HK1/IMP-fed	Irx1	Up	2.68945	0.00498235	GeneID:16371,Genbank:NM_010573.2,MGI:1197515	-
HK1-fed VS HK1/IMP-fed	Ism2	Up	3.9633	0.0416113	GeneID:217738,Genbank:NM_001290302.1,MGI:2685110	-
HK1-fed VS HK1/IMP-fed	Lingo4	Up	6.16861	0.0151252	GeneID:320747,Genbank:NM_177250.2,MGI:2444651	-
HK1-fed VS HK1/IMP-fed	Mroh6	Up	2.83485	6.22419e-05	GeneID:223645,Genbank:XM_006520770.2,MGI:5011755	-
HK1-fed VS HK1/IMP-fed	Muc2	Up	14.5198	0.027963	GeneID:17831,Genbank:NM_023566.3,MGI:1339364	Gastric cancer|Amoebiasis
HK1-fed VS HK1/IMP-fed	Ncam2	Up	2.00204	0.0118341	GeneID:17968,Genbank:NM_001113208.1,MGI:97282	Cell adhesion molecules (CAMs)|Prion diseases
HK1-fed VS HK1/IMP-fed	Pde6c	Up	2.8098	0.0251161	GeneID:110855,Genbank:NM_033614.2,MGI:105956	Purine metabolism
HK1-fed VS HK1/IMP-fed	Plek2	Up	4.13046	0.0312561	GeneID:27260,Genbank:XM_006515934.2,MGI:1351466	-
HK1-fed VS HK1/IMP-fed	Rangrf	Up	2.91597	0.00212667	GeneID:57785,Genbank:NM_001285441.1,MGI:1889073	-
HK1-fed VS HK1/IMP-fed	Rhbg	Up	2.16683	0.00172599	GeneID:58176,Genbank:NM_021375.3,MGI:1927379	-
HK1-fed VS HK1/IMP-fed	Spire2	Up	Inf	0.0354618	GeneID:234857,Genbank:NM_172287.2,MGI:2446256	-
HK1-fed VS HK1/IMP-fed	Sult1e1	Up	3.63723	2.02371e-05	GeneID:20860,Genbank:NM_023135.2,MGI:98431	Steroid hormone biosynthesis
HK1-fed VS HK1/IMP-fed	Tff3	Up	2.28367	0.038453	GeneID:21786,Genbank:NM_011575.2,MGI:104638	-
HK1-fed VS HK1/IMP-fed	Tmem14a	Up	2.41308	0.0160874	GeneID:75712,Genbank:XM_006495579.2,MGI:1922962	-
HK1-fed VS HK1/IMP-fed	2210010C04Rik	Down	0.00125261	0.0489313	GeneID:67373,Genbank:NM_023333.4,MGI:1914623	Neuroactive ligand-receptor interaction|Pancreatic secretion|Protein digestion and absorption|Influenza A
HK1-fed VS HK1/IMP-fed	4921507P07Rik	Down	0.267696	0.00316515	GeneID:70821,Genbank:XM_006506605.1,MGI:1918071	-
HK1-fed VS HK1/IMP-fed	5031414D18Rik	Down	0.23468	0.0176606	GeneID:271221,Genbank:XM_006519070.2,MGI:2685590	-
HK1-fed VS HK1/IMP-fed	9130409I23Rik	Down	0.469038	0.0024937	GeneID:619326,Genbank:XM_017321873.1,MGI:3588271	Sphingolipid metabolism|Sphingolipid signaling pathway
HK1-fed VS HK1/IMP-fed	Amy2a1	Down	0	0.0474412	GeneID:100043207,Genbank:XM_011240373.1,MGI:104548	-
HK1-fed VS HK1/IMP-fed	Arhgap11a	Down	0.474087	0.0414555	GeneID:228482,Genbank:NM_181416.3,MGI:2444300	-
HK1-fed VS HK1/IMP-fed	Bzrap1	Down	0.192923	0.0420239	GeneID:207777,Genbank:XM_006532702.3,MGI:2450877	-
HK1-fed VS HK1/IMP-fed	C5ar1	Down	0.387934	0.0149758	GeneID:12273,Genbank:NM_007577.4,MGI:88232	Neuroactive ligand-receptor interaction|Complement and coagulation cascades|Staphylococcus aureus infection
HK1-fed VS HK1/IMP-fed	Casc5	Down	0	0.0164678	GeneID:76464,Genbank:XM_006500376.2,MGI:1923714	-
HK1-fed VS HK1/IMP-fed	Casq1	Down	0.136995	0.0221057	GeneID:12372,Genbank:NM_009813.2,MGI:1309468	-
HK1-fed VS HK1/IMP-fed	Clcf1	Down	0.356984	0.00117275	GeneID:56708,Genbank:NM_001310038.2,MGI:1930088	Cytokine-cytokine receptor interaction
HK1-fed VS HK1/IMP-fed	Clps	Down	0.000561383	0.0425758	GeneID:109791,Genbank:NM_001317065.1,MGI:88421	Fat digestion and absorption
HK1-fed VS HK1/IMP-fed	Coro2a	Down	0.48189	0.021662	GeneID:107684,Genbank:NM_001164804.1,MGI:1345966	-
HK1-fed VS HK1/IMP-fed	Cpa1	Down	0.00107042	0.0447985	GeneID:109697,Genbank:NM_025350.4,MGI:88478	Pancreatic secretion|Protein digestion and absorption
HK1-fed VS HK1/IMP-fed	Cpb1	Down	0.0011244	0.0469019	GeneID:76703,Genbank:NM_029706.2,MGI:1923953	Pancreatic secretion|Protein digestion and absorption
HK1-fed VS HK1/IMP-fed	Cpne5	Down	0.169798	0.00857002	GeneID:240058,Genbank:NM_153166.2,MGI:2385908	-
HK1-fed VS HK1/IMP-fed	Csad	Down	0.274559	1.30478e-05	GeneID:246277,Genbank:XM_006520999.3,MGI:2180098	Taurine and hypotaurine metabolism
HK1-fed VS HK1/IMP-fed	Cspg5	Down	0.249462	0.00256843	GeneID:29873,Genbank:NM_001166273.1,MGI:1352747	-
HK1-fed VS HK1/IMP-fed	Ctrb1	Down	0.000986222	0.0420645	GeneID:66473,Genbank:NM_025583.2,MGI:88559	Pancreatic secretion|Protein digestion and absorption
HK1-fed VS HK1/IMP-fed	Cyp2b10	Down	0.381944	0.00236559	GeneID:13088,Genbank:NM_009999.4,MGI:88598	Steroid hormone biosynthesis|Arachidonic acid metabolism|Retinol metabolism|Chemical carcinogenesis
HK1-fed VS HK1/IMP-fed	Cyp2c55	Down	0.229656	0.0006327	GeneID:72082,Genbank:XM_006527355.1,MGI:1919332	Steroid hormone biosynthesis|Arachidonic acid metabolism|Linoleic acid metabolism|Retinol metabolism|Serotonergic synapse|Inflammatory mediator regulation of TRP channels|Chemical carcinogenesis
HK1-fed VS HK1/IMP-fed	Cyp3a11	Down	0.282402	3.16477e-21	GeneID:13112,Genbank:NM_007818.3,MGI:88609	Steroid hormone biosynthesis|Linoleic acid metabolism|Retinol metabolism|Chemical carcinogenesis
HK1-fed VS HK1/IMP-fed	Cyp3a59	Down	0.361943	4.72475e-09	GeneID:100041449,Genbank:NM_001105160.1,MGI:3769707	-
HK1-fed VS HK1/IMP-fed	Cyp46a1	Down	0.459559	0.0204798	GeneID:13116,Genbank:XM_006515456.3,MGI:1341877	Primary bile acid biosynthesis
HK1-fed VS HK1/IMP-fed	Dbf4	Down	0.489665	0.0120559	GeneID:27214,Genbank:NM_001190717.1,MGI:1351328	Cell cycle
HK1-fed VS HK1/IMP-fed	Derl3	Down	0.467836	0.0342678	GeneID:70377,Genbank:XM_017314083.1,MGI:1917627	Protein processing in endoplasmic reticulum
HK1-fed VS HK1/IMP-fed	Dusp1	Down	0.465178	0.000102806	GeneID:19252,Genbank:NM_013642.3,MGI:105120	MAPK signaling pathway|Serotonergic synapse|Fluid shear stress and atherosclerosis
HK1-fed VS HK1/IMP-fed	Egr1	Down	0.485772	0.0171923	GeneID:13653,Genbank:NM_007913.5,MGI:95295	Apelin signaling pathway|Prion diseases|AGE-RAGE signaling pathway in diabetic complications|HTLV-I infection
HK1-fed VS HK1/IMP-fed	Fcmr	Down	0.218465	0.0204875	GeneID:69169,Genbank:NM_026976.2,MGI:1916419	-
HK1-fed VS HK1/IMP-fed	Fpr2	Down	0.344006	0.0172699	GeneID:14289,Genbank:NM_008039.2,MGI:1278319	Neuroactive ligand-receptor interaction|Staphylococcus aureus infection
HK1-fed VS HK1/IMP-fed	Gdf15	Down	0.449183	0.0171863	GeneID:23886,Genbank:XM_011242304.2,MGI:1346047	-
HK1-fed VS HK1/IMP-fed	Gm13139	Down	0.325962	0.0271162	GeneID:666532,Genbank:NM_001083918.1,MGI:3701604	-
HK1-fed VS HK1/IMP-fed	Gm13212	Down	0.291961	0.0285061	GeneID:433801,Genbank:XM_017320299.1,MGI:3651014	-
HK1-fed VS HK1/IMP-fed	Grid1	Down	0.33819	0.0155361	GeneID:14803,Genbank:XM_011244962.2,MGI:95812	Neuroactive ligand-receptor interaction
HK1-fed VS HK1/IMP-fed	Gstp2	Down	0.489207	0.0212835	GeneID:14869,Genbank:NM_181796.2,MGI:95864	Glutathione metabolism|Metabolism of xenobiotics by cytochrome P450|Drug metabolism - cytochrome P450|Drug metabolism - other enzymes|Pathways in cancer|Chemical carcinogenesis|Hepatocellular carcinoma|Fluid shear stress and atherosclerosis|Platinum drug resistance
HK1-fed VS HK1/IMP-fed	Ica1	Down	0.45726	0.0377242	GeneID:15893,Genbank:XM_006504993.3,MGI:96391	Type I diabetes mellitus
HK1-fed VS HK1/IMP-fed	Impg2	Down	0.489793	0.0107424	GeneID:224224,Genbank:XM_017316970.1,MGI:3044955	-
HK1-fed VS HK1/IMP-fed	Inhbb	Down	0.454681	0.000492985	GeneID:16324,Genbank:NM_008381.3,MGI:96571	TGF-beta signaling pathway|Cytokine-cytokine receptor interaction|Signaling pathways regulating pluripotency of stem cells
HK1-fed VS HK1/IMP-fed	Irak3	Down	0.406496	0.00134593	GeneID:73914,Genbank:XM_006514228.3,MGI:1921164	Neurotrophin signaling pathway
HK1-fed VS HK1/IMP-fed	Itga4	Down	0.498256	0.00681753	GeneID:16401,Genbank:NM_010576.3,MGI:96603	PI3K-Akt signaling pathway|ECM-receptor interaction|Cell adhesion molecules (CAMs)|Focal adhesion|Regulation of actin cytoskeleton|Hematopoietic cell lineage|Leukocyte transendothelial migration|Intestinal immune network for IgA production|Hypertrophic cardiomyopathy (HCM)|Arrhythmogenic right ventricular cardiomyopathy (ARVC)|Dilated cardiomyopathy (DCM)|Human papillomavirus infection|Leishmania…
HK1-fed VS HK1/IMP-fed	Klhl4	Down	0.436398	0.0443785	GeneID:237010,Genbank:NM_172781.2,MGI:2442829	-
HK1-fed VS HK1/IMP-fed	LOC108168726	Down	0.162268	0.0432697	GeneID:108168726,Genbank:XM_017319361.1	-
HK1-fed VS HK1/IMP-fed	Magee1	Down	0.4919	0.00742429	GeneID:107528,Genbank:NM_053201.4,MGI:2148149	-
HK1-fed VS HK1/IMP-fed	Marchf1	Down	0.49796	0.0109696	GeneID:72925,Genbank:XM_006509758.1,MGI:1920175	-
HK1-fed VS HK1/IMP-fed	Marco	Down	0.352505	0.0250959	GeneID:17167,Genbank:NM_010766.2,MGI:1309998	Phagosome
HK1-fed VS HK1/IMP-fed	Med12l	Down	0.481684	0.00321297	GeneID:329650,Genbank:XM_006501588.3,MGI:2139916	Thyroid hormone signaling pathway
HK1-fed VS HK1/IMP-fed	Mmd2	Down	0.403685	0.0411915	GeneID:75104,Genbank:XM_006504753.3,MGI:1922354	-
HK1-fed VS HK1/IMP-fed	Nfkbid	Down	0.162149	0.00303207	GeneID:243910,Genbank:XM_011250573.2,MGI:3041243	-
HK1-fed VS HK1/IMP-fed	Nkain1	Down	0	0.0326221	GeneID:67149,Genbank:NM_025998.3,MGI:1914399	-
HK1-fed VS HK1/IMP-fed	Nlrp3	Down	0.406061	0.0245935	GeneID:216799,Genbank:XM_006532857.1,MGI:2653833	Necroptosis|NOD-like receptor signaling pathway|C-type lectin receptor signaling pathway|Pertussis|Influenza A
HK1-fed VS HK1/IMP-fed	Pou2af1	Down	0.170854	0.0166175	GeneID:18985,Genbank:NM_011136.2,MGI:105086	-
HK1-fed VS HK1/IMP-fed	Pou2f2	Down	0.468498	0.0419293	GeneID:18987,Genbank:NM_001163556.1,MGI:101897	-
HK1-fed VS HK1/IMP-fed	Raet1d	Down	0.387868	0.0295754	GeneID:56554,Genbank:XM_006512808.2,MGI:1861032	Natural killer cell mediated cytotoxicity
HK1-fed VS HK1/IMP-fed	Raet1e	Down	0.427318	0.00461143	GeneID:379043,Genbank:XM_006512777.2,MGI:2675273	Natural killer cell mediated cytotoxicity
HK1-fed VS HK1/IMP-fed	Reg1	Down	0	0.0370838	GeneID:19692,Genbank:NM_009042.1,MGI:97895	-
HK1-fed VS HK1/IMP-fed	Rph3al	Down	0.473829	0.0212198	GeneID:380714,Genbank:NM_029548.4,MGI:1923492	-
HK1-fed VS HK1/IMP-fed	Rps6ka2	Down	0.490576	0.0275695	GeneID:20112,Genbank:XM_006523199.3,MGI:1342290	MAPK signaling pathway|mTOR signaling pathway|Oocyte meiosis|Progesterone-mediated oocyte maturation|Long-term potentiation|Neurotrophin signaling pathway|Thermogenesis|Insulin resistance
HK1-fed VS HK1/IMP-fed	Rsad2	Down	0.481001	2.21657e-06	GeneID:58185,Genbank:NM_021384.4,MGI:1929628	Influenza A
HK1-fed VS HK1/IMP-fed	Sell	Down	0.389159	0.0226526	GeneID:20343,Genbank:XM_006496716.1,MGI:98279	Cell adhesion molecules (CAMs)
HK1-fed VS HK1/IMP-fed	Serpine1	Down	0.467612	0.00334958	GeneID:18787,Genbank:NM_008871.2,MGI:97608	Hippo signaling pathway|Apelin signaling pathway|HIF-1 signaling pathway|p53 signaling pathway|Cellular senescence|Complement and coagulation cascades|AGE-RAGE signaling pathway in diabetic complications|Chagas disease (American trypanosomiasis)
HK1-fed VS HK1/IMP-fed	Sgol2a	Down	0	0.0335956	GeneID:68549,Genbank:NM_001177867.1,MGI:1098767	-
HK1-fed VS HK1/IMP-fed	Slc14a1	Down	0.172376	0.0206416	GeneID:108052,Genbank:NM_001171011.1,MGI:1351654	-
HK1-fed VS HK1/IMP-fed	Slc15a2	Down	0.389837	0.00835073	GeneID:57738,Genbank:NM_021301.3,MGI:1890457	-
HK1-fed VS HK1/IMP-fed	Slc7a1	Down	0.31101	0.00171745	GeneID:11987,Genbank:NM_007513.4,MGI:88117	MicroRNAs in cancer
HK1-fed VS HK1/IMP-fed	Slpi	Down	0.311838	0.0469576	GeneID:20568,Genbank:NM_011414.3,MGI:109297	-
HK1-fed VS HK1/IMP-fed	Spic	Down	0.497244	0.031856	GeneID:20728,Genbank:NM_011461.3,MGI:1341168	-
HK1-fed VS HK1/IMP-fed	Stat4	Down	0.26754	0.038331	GeneID:20849,Genbank:XM_006495815.2,MGI:103062	Jak-STAT signaling pathway|Necroptosis|Th1 and Th2 cell differentiation|Pathways in cancer|Inflammatiory bowel disease (IBD)|Hepatitis B
HK1-fed VS HK1/IMP-fed	Stk26	Down	0.0474719	0.00438355	GeneID:70415,Genbank:XM_017318618.1,MGI:1917665	-
HK1-fed VS HK1/IMP-fed	Sycn	Down	0	0.0448213	GeneID:68416,Genbank:NM_026716.3,MGI:1915666	-
HK1-fed VS HK1/IMP-fed	Tlr13	Down	0.499607	0.0260646	GeneID:279572,Genbank:NM_205820.1,MGI:3045213	-
HK1-fed VS HK1/IMP-fed	Tmem254c	Down	0.403138	0.0064027	GeneID:100039192,Genbank:NM_001270498.1,MGI:3711260	-
HK1-fed VS HK1/IMP-fed	Trnp1	Down	0	0.0439449	GeneID:69539,Genbank:XM_006539155.2,MGI:1916789	-
HK1-fed VS HK1/IMP-fed	Try4	Down	0.00117687	0.0491155	GeneID:22074,Genbank:NM_011646.5,MGI:102757	Neuroactive ligand-receptor interaction|Pancreatic secretion|Protein digestion and absorption|Influenza A
HK1-fed VS HK1/IMP-fed	Try5	Down	0.000720666	0.0451286	GeneID:103964,Genbank:NM_001003405.4,MGI:102756	Neuroactive ligand-receptor interaction|Pancreatic secretion|Protein digestion and absorption|Influenza A
HK1-fed VS HK1/IMP-fed	Tshz3	Down	0.485207	0.0395856	GeneID:243931,Genbank:XM_006539964.3,MGI:2442819	-
HK1-fed VS HK1/IMP-fed	Upk3b	Down	0.0858518	0.00858872	GeneID:100647,Genbank:NM_175309.4,MGI:2140882	-
HK1-fed VS HK1/IMP-fed	Vill	Down	0.452309	0.0378545	GeneID:22351,Genbank:XM_006512061.2,MGI:1201781	-
HK1-fed VS HK1/IMP-fed	Wfdc2	Down	0.437289	0.0057029	GeneID:67701,Genbank:XM_006500087.3,MGI:1914951	-
HK1-fed VS HK1/IMP-fed	Xrra1	Down	0.192034	0.0468245	GeneID:446101,Genbank:NM_001164258.1,MGI:2181647	-
HK1-fed VS HK1/IMP-fed	Zdhhc2	Down	0.351239	0.0324182	GeneID:70546,Genbank:XM_006509485.3,MGI:1923452	-
HK1-fed VS HK1/IMP-fed	Zfp28	Down	0.368754	0.00452658	GeneID:22690,Genbank:NM_175247.3,MGI:99175	-
HK1-fed VS HK1/IMP-fed	Zfp423	Down	0.121193	0.0159163	GeneID:94187,Genbank:NM_033327.2,MGI:1891217	-
Inf: The genes did not detected in group HK-1-fed
DEGs were identified using the DESeq R package; the threshold for significant differential expression was P-value <0.5 and fold change >2 or <0.5.

## Sheet: Supplemental Data 6
Supplemental table 6 Differential metabolites of feces in endo-AFLD mice
Group	Metabolite	Regulation	Fold change	P-value	VIP-value	HMDB ID	Description
HK1-fed VS HK1/phiW14-fed	Citraconic acid	Up	11.8784	0.00420364	2.12386	HMDB0000634	Fatty acids and conjugates
HK1-fed VS HK1/phiW14-fed	Alpha-tocopherol	Up	7.90445	0.0207255	1.95338	HMDB0001893	Quinone and hydroquinone lipids
HK1-fed VS HK1/phiW14-fed	Pseudo uridine	Up	7.84709	0.0265284	1.94358	-	-
HK1-fed VS HK1/phiW14-fed	2'-deoxyguanosine	Up	7.12247	0.000599316	1.8996	HMDB0000085	Purine 2'-deoxyribonucleosides
HK1-fed VS HK1/phiW14-fed	Homocystine	Up	4.90378	0.00766429	1.70261	HMDB0000575	Amino acids, peptides, and analogues
HK1-fed VS HK1/phiW14-fed	Glycerol 3-phosphate	Up	4.05281	0.000262836	1.59093	HMDB0000126	Glycerophosphates
HK1-fed VS HK1/phiW14-fed	D-fructose	Up	2.79435	0.0205316	1.31789	HMDB0000660	Carbohydrates and carbohydrate conjugates
HK1-fed VS HK1/phiW14-fed	3-methylene-2-phenyl-1-hydroxy-cyclopentene	Up	2.44859	6.82535e-06	1.23883	-	-
HK1-fed VS HK1/phiW14-fed	Glycyl proline	Up	2.4036	0.0116239	1.18235	-	-
HK1-fed VS HK1/phiW14-fed	Sebacic acid	Up	2.14388	0.00124511	1.15754	HMDB0000792	Fatty acids and conjugates
HK1-fed VS HK1/phiW14-fed	Galactose	Down	0.0892218	0.0134563	2.25824	HMDB0000143	Carbohydrates and carbohydrate conjugates
HK1-fed VS HK1/phiW14-fed	5-hydroxyindoleacetic acid	Down	0.225577	0.0140766	1.61597	HMDB0000763	Indolyl carboxylic acids and derivatives
HK1-fed VS HK1/phiW14-fed	Oxalic acid	Down	0.256615	0.000678179	1.57066	HMDB0002329	Dicarboxylic acids and derivatives
HK1-fed VS HK1/phiW14-fed	Phytol	Down	0.24268	0.0307616	1.56232	HMDB0002019	Diterpenoids
HK1-fed VS HK1/phiW14-fed	Diclofenac	Down	0.232768	0.0305282	1.55694	HMDB0014724	Halobenzenes
HK1-fed VS HK1/phiW14-fed	Inosine-5'-monophosphate	Down	0.328176	0.0128941	1.39821	HMDB0000175	Purine ribonucleotides
HK1-fed VS HK1/phiW14-fed	Guanosine	Down	0.350854	0.0143622	1.34038	HMDB0000133	-
HK1-fed VS HK1/phiW14-fed	N-acetyl-d-tryptophan	Down	0.376639	0.0449451	1.24797	-	-
HK1-fed VS HK1/phiW14-fed	Scopoletin	Down	0.412863	0.0071531	1.24144	HMDB0034344	Hydroxycoumarins
HK1-fed VS HK1/phiW14-fed	L-lactic acid	Down	0.508734	0.0349637	1.0471	HMDB0000190	Alpha hydroxy acids and derivatives
HK1-fed VS HK1/IMP-fed	2,2,2-trichloroethanol	Up	129.184	0.000709742	2.02161	HMDB0041796	Chlorohydrins
HK1-fed VS HK1/IMP-fed	Pinitol	Up	43.1217	0.00196857	1.86748	HMDB0034219	Alcohols and polyols
HK1-fed VS HK1/IMP-fed	Digalacturonic acid	Up	34.7657	0.0401814	1.66884	HMDB0039721	Carbohydrates and carbohydrate conjugates
HK1-fed VS HK1/IMP-fed	Ribonic acid	Up	22.8977	0.000859644	1.64457	HMDB0000867	Carbohydrates and carbohydrate conjugates
HK1-fed VS HK1/IMP-fed	Aloeemodin	Up	24.4353	0.000649183	1.63655	HMDB0030829	Anthraquinones
HK1-fed VS HK1/IMP-fed	2-methyl-2(p-methoxy)mandelate	Up	17.0595	0.000163526	1.54975	-	-
HK1-fed VS HK1/IMP-fed	L-arabitol	Up	13.8362	4.207e-08	1.48937	HMDB0001851	Carbohydrates and carbohydrate conjugates
HK1-fed VS HK1/IMP-fed	4-hydroxybutyric acid	Up	9.41576	0.0181059	1.33691	HMDB0000710	Fatty acids and conjugates
HK1-fed VS HK1/IMP-fed	Udp-glucuronic acid	Up	8.27329	0.0479771	1.24923	HMDB0000935	Gamma butyrolactones
HK1-fed VS HK1/IMP-fed	Erythritol	Up	4.74825	0.000444441	1.1431	HMDB0002994	Carbohydrates and carbohydrate conjugates
HK1-fed VS HK1/IMP-fed	Sophorose	Down	0.0303647	0.0122172	1.69296	-	-
HK1-fed VS HK1/IMP-fed	D-fructose-1-phosphate	Down	0.0348002	0.000200813	1.68016	HMDB0000399	Carbohydrates and carbohydrate conjugates
HK1-fed VS HK1/IMP-fed	Inosine-5'-monophosphate	Down	0.077208	0.00135002	1.51491	HMDB0000175	Purine ribonucleotides
HK1-fed VS HK1/IMP-fed	L-glutamine	Down	0.0789763	0.00698973	1.45264	HMDB0000641	Amino acids, peptides, and analogues
HK1-fed VS HK1/IMP-fed	Uric acid	Down	0.0797927	0.00812427	1.44292	HMDB0000289	Purines and purine derivatives
HK1-fed VS HK1/IMP-fed	5-hydroxyindoleacetic acid	Down	0.180912	0.0209282	1.23678	HMDB0000763	Indolyl carboxylic acids and derivatives
HK1-fed VS HK1/IMP-fed	Enterolactone	Down	0.170829	8.10124e-05	1.21757	HMDB0006101	Tetrahydrofuran lignans
HK1-fed VS HK1/IMP-fed	Lactitol	Down	0.161637	0.0426865	1.17579	HMDB0040937	Fatty acyl glycosides
HK1-fed VS HK1/IMP-fed	Glutaric acid	Down	0.197471	0.00179379	1.15599	HMDB0000661	Dicarboxylic acids and derivatives
HK1-fed VS HK1/IMP-fed	Epicatechin	Down	0.193377	0.00933664	1.14866	HMDB0001871	Flavans
Differential metabolites with P-value <0.05 and VIP value >1 were chosen for Metabo Analyst-based KEGG pathway enrichment analysis

## Sheet: Supplemental Data 7
Supplemental table 7 Primers used in this study
Genes	Primers
Cyp4a10	Forward ACACTGCTCCGCTTCGAACT
	Reverse CAAGTCGGGCTAAGGGCA
Cyp4a14	Forward TGCTCACGAGCACACAGATG
	Reverse GGATGTCCAAGAAATCCAAG
SREBP-1c	Forward GGCACTAAGTGCCCTCAACCT
	Reverse GCCACATAGATCTCTGCCAGTGT
SCD-1	Forward GTACCGCTGGCACATCAACTT
	Reverse GGCTAAGACAGTAGCCTTAG
ACO	Forward GGAAGACTTCCAATCATGCGATAG
	Reverse GACAACAAAGGCATGTAACCCG
LXRα	Forward TCAGCATCTTCTCTGCAGACCGG
	Reverse TCATTAGCATCCGTGGGAACA
LXRβ	Forward AAGCTGGTGAGCCTGCGC
	Reverse CGGCAGCTTCTTGTCCTG
FAS	Forward GCAAACCAGACTTCTACTGCG
	Reverse TTTGTATTGCTGGTTGCTGTG
LCAD	Forward CAGAGAAACATGGCGGCA
	Reverse AGCCAGCGCGTGTGCAATT
PPARα	Forward TGCTATAATTTGCTGTGGAGATC
	Reverse TTCTTGATGACCTGTACGAG
18S rDNA	Forward AGTCCCTGCCCTTTGTACACA
	Reverse CGATCCGAGGGCCTCACTA
