# Supplementary material for: Bacteriophage targeting microbiota alleviates non-alcoholic fatty liver disease induced by high alcohol-producing Klebsiella pneumoniae
Source: Nat Commun. 2023 Jun 3;14:3215. doi: 10.1038/s41467-023-39028-w (PMC10239455; doi:10.1038/s41467-023-39028-w)
Supplement: Supplementary file 6 — Source Data [file 41467_2023_39028_MOESM6_ESM.zip]

Archive with 15 entries (14 files):
- source data/
- source data/Source data- Figure S1.xlsx
- __MACOSX/source data/._Source data- Figure S1.xlsx
- source data/Source data -Figure 7.xlsx
- __MACOSX/source data/._Source data -Figure 7.xlsx
- source data/Source data -Figure 1.xlsx
- __MACOSX/source data/._Source data -Figure 1.xlsx
- source data/Source data -Figure 3.xlsx
- __MACOSX/source data/._Source data -Figure 3.xlsx
- source data/Source data -Figure 2.xlsx
- __MACOSX/source data/._Source data -Figure 2.xlsx
- source data/Source data -Figure 8.xlsx
- __MACOSX/source data/._Source data -Figure 8.xlsx
- source data/Source data -Figure 4.xlsx
- __MACOSX/source data/._Source data -Figure 4.xlsx
