# Supplementary material for: Bacteriophage targeting microbiota alleviates non-alcoholic fatty liver disease induced by high alcohol-producing Klebsiella pneumoniae
Source: Nat Commun. 2023 Jun 3;14:3215. doi: 10.1038/s41467-023-39028-w (PMC10239455; doi:10.1038/s41467-023-39028-w)
Supplement: Supplementary file 6 — Source Data [file 41467_2023_39028_MOESM6_ESM.zip › source data/Source data- Figure S1.xlsx]

## Sheet: S1a
	Abundances of Klebsiella pneumoniae	Abundances of Klebsiella phages
1	3.19046	2.15802
2	820.045	0.060238
3	343.742	9.47349
4	197.435	0.086133
5	162.932	0.431174
6	337.946	0.017914
7	15.0117	0
8	71.7881	0
9	1.02242	0.006537
10	84.9817	2.17846
11	1.23808	0.051471
12	0.706734	0.129566
13	0.8876	0.090686
14	1741.84	0.104939
15	175.244	0.080355
16	405.078	0.111862
17	707.976	0.591202
18	353.159	0.077961

## Sheet: S1c
Relative Klebsiella pneumoniae concentration (log10)				Relative Klebsiella phage concentration (log10*10-2)
NASH	NASH after weight loss	Controls		NASH	NASH after weight loss	Controls
2.56772	1.1409	1.21174		0.321812	1.96503	1.98842
1.69179	0.799696	0.876608		-0.05	1.76013	1.32108
1.67469	0.558329	0.860026		-0.0441749	1.5849	1.1376
1.64119	0.359045	0.581132		-0.224675	1.38292	0.877483
1.61109	0.1824	0.357381		-0.346747	1.24032	0.857279
1.22504	0.091648	0.324448		-0.463278	0.93161	0.552943
1.13523	-0.0237814	0.197965		-0.729449	0.822316	0.463658
0.923582	-0.154908	0.184405		-0.923582	0.7457	0.351255
0.721812	-0.20195	0.0327985		-0.951924	0.623737	0.308149
0.675948	-0.252821	-0.0317556		-1.10867	0.563408	0.155825
0.607697	-0.440186	-0.218953		-1.15909	0.536266	0.138774
0.509926	-0.6854	-0.320565		-1.30346	0.361042	0
0.463586	-0.807052	-0.541477		-1.45756	0.280887	-0.137076
0.0529449	-0.842748	-0.770933		-1.59484	-0.044941	-0.32826
0.0472617	-1.08232	-0.84238		-1.91398	-0.184034	-0.342281
-0.760388	-1.25545	-0.95201		-2.16864	-0.431247	-0.537786
		-1.13652				-0.605422
		-1.30917				-0.782257
		-1.60441				-1.04588
		-2.1228				-0.171489
