# Supplementary material for: Bacteriophage targeting microbiota alleviates non-alcoholic fatty liver disease induced by high alcohol-producing Klebsiella pneumoniae
Source: Nat Commun. 2023 Jun 3;14:3215. doi: 10.1038/s41467-023-39028-w (PMC10239455; doi:10.1038/s41467-023-39028-w)
Supplement: Supplementary file 6 — Source Data [file 41467_2023_39028_MOESM6_ESM.zip › source data/Source data -Figure 7.xlsx]

## Sheet: Figure 7b
4W	Relative abundances
	Proteobacteria	Bacteroidetes	Firmicutes	Actinobacteria	Verrucomicrobia	Cyanobacteria	Campilobacterota	Fusobacteria	Acidobacteria	Patescibacteria	Desulfobacterota	Others
FMT-fed	0.396838	0.03053	0.518561	0.044109	0.00022	0.001692	0	0	0.000338	0	0.001015	0.006697
FMT/phage-fed	0.22169	0.196491	0.520041	0.025802	0.000541	0.001692	0.0003385	0.000451	0.000338	0.000112	0.016764	0.0157395
HK1/IMP-fed	0.270464	0.034471	0.50871	0.17381	0.000902	0.000112	0.000338	0.008836	0.000789	0.000225	0.000338	0.001005
8W	Relative abundances
	Proteobacteria	Bacteroidetes	Firmicutes	Actinobacteria	Verrucomicrobia	Cyanobacteria	Campilobacterota	Fusobacteria	Acidobacteria	Patescibacteria	Desulfobacterota	Others
FMT-fed	0.330197	0.02094	0.554471	0.07408	0.000991	0.000112	0.000564	0.000112	0.000338	0	0	0.018195
FMT/phage-fed	0.124718	0.119783	0.631127	0.07599	0.000653	0.000338	0.0006075	0.000677	0	0	0.043078	0.0030285
HK1/IMP-fed	0.191604	0.010367	0.520073	0.258043	0.000225	0.000677	0	0.000564	0	0.000112	0.000445	0.01789

## Sheet: Figure 7c
4W	Relative abundances of Klebsiella						Average
FMT-fed	0.031284	0.054502	0.034903	0.039153	0.044367	0.037169	0.0402297
FMT/phage-fed	0.001071	0.004938	0.005269	0.003599	0.004492	0.003187	0.00375933
HK1/IMP-fed	0.003965	0.004747	0.00986	0.006711	0.007561	0.0043	0.00619067
8W	Relative abundances of Klebsiella
FMT-fed	0.045642	0.076658	0.042483	0.055631	0.049821	0.059331	0.0549277
FMT/phage-fed	0.000918	0.001354	0.000564	0.0009345	0.000734	0.0011675	0.000945333
HK1/IMP-fed	0.001241	0.001128	0.000564	0.000934	0.0010648	0.0009342	0.000977667

## Sheet: Figure 7e
ALT (IU/L) 4W							Average			ALT (IU/L) 8W							Average
FMT-fed	124.9	114.7	126.4	113.3	123.8	128.9	122			FMT-fed	122.8	124	117.7	85.6	114.3	113.6	113
FMT/phage-fed	47.2	41.6	39.7	55.1	50.1	48.3	47			FMT/phage-fed	60.4	48.9	50.8	47.6	52.6	56.1	52.7333
FMT/IMP-fed	43.6	37.3	48.3	43.1	39.4	58.3	45			FMT/IMP-fed	50.2	48.4	59.9	44.6	50.1	46.4	49.9333
EtOH-fed	130.5	114.7	113.5	105.6	129.6	108.1	117			EtOH-fed	130	146.1	122.5	136.7	148.3	142.6	137.7
Pair-fed	32.3	25	45	43.2	40.6	41.9	38			Pair-fed	35.7	26.4	36	29.6	34.8	27.8	31.7167
AST (IU/L) 4W							Average			AST (IU/L) 8W							Average
FMT-fed	338.6	306.2	266.9	320.6	296.3	271.4	300			FMT-fed	349.8	392.8	387.1	341.8	350.2	380.3	367
FMT/phage-fed	157.8	144.1	184.8	214.3	201.9	145.4	174.717			FMT/phage-fed	122.3	123.3	150.5	172.1	160.4	153.7	147.05
FMT/IMP-fed	158.6	122.6	159.2	179.4	165.9	176.5	160.367			FMT/IMP-fed	123.2	131.1	147	167.7	170.8	188.9	154.783
EtOH-fed	355.2	337.4	290.8	254.1	294.7	291	303.867			EtOH-fed	387.6	384.3	347.8	300.7	370.2	387.4	363
Pair-fed	161.6	167.1	150.6	164.7	132.2	171	157.867			Pair-fed	134.1	151	96.1	154.2	149.6	131.4	136.067
TG (mmol/g) 4W							Average		0	TG (mmol/g) 8W							Average
FMT-fed	0.7	0.6	0.8	0.9	1	0.8	0.8			FMT-fed	0.8	0.9	1	1	1	0.9	0.933333
FMT/phage-fed	0.4	0.6	0.6	0.5	0.7	0.5	0.55			FMT/phage-fed	0.7	0.7	0.7	0.8	0.8	0.7	0.733333
FMT/IMP-fed	0.4	0.6	0.6	0.8	0.5	0.6	0.583333			FMT/IMP-fed	0.6	0.7	0.8	0.6	0.7	0.6	0.666667
EtOH-fed	0.7	1	0.8	0.9	0.8	0.8	0.833333			EtOH-fed	0.8	0.9	1	1	0.8	0.9	0.9
Pair-fed	0.4	0.4	0.5	0.6	0.5	0.4	0.466667			Pair-fed	0.6	0.7	0.8	0.6	0.6	0.6	0.65
DAO (ng/mL) 4W							Average			DAO (ng/mL) 8W							Average
FMT-fed	3.8	3.7	3.7	3.6	3.6	3.7	3.68333			FMT-fed	3.6	4	3.8	3.8	3.9	3.7	3.8
FMT/phage-fed	3.3	3.3	3.2	3.5	3.2	3.5	3.33333			FMT/phage-fed	3.5	3.3	3.4	3.1	3.5	3.5	3.38333
FMT/IMP-fed	3.1	3.1	3.4	3.2	3.2	3.3	3.21667			FMT/IMP-fed	3.2	3.4	3.5	3.1	3.1	3.5	3.3
EtOH-fed	3.6	3.9	4.2	3.8	3.9	4.1	3.91667			EtOH-fed	3.8	4.3	4	4.1	3.9	3.9	4
Pair-fed	2.7	2.8	3.1	3.3	2.9	2.6	2.9			Pair-fed	2.9	3.3	3.2	3	3	2.9	3.05
D-LA (μg/mL) 4W							Average			D-LA (μg/mL) 8W							Average
FMT-fed	8.7	8.1	9.7	9.6	9.4	9.7	9.2			FMT-fed	7.9	9.5	9.2	8.7	8.3	9.2	8.8
FMT/phage-fed	7.5	8.2	7.6	7.4	7.8	7.4	7.65			FMT/phage-fed	7.8	6.9	7.7	7.5	7.6	7.7	7.53333
FMT/IMP-fed	6.4	7.5	7.3	6.9	6.7	7.2	7			FMT/IMP-fed	8.1	7.6	7.3	7.6	8	8	7.76667
EtOH-fed	9	8.5	8.6	9.4	8.7	9.2	8.9			EtOH-fed	8.6	9.6	9.5	9.3	9.4	9.7	9.35
Pair-fed	6.2	8.3	8.1	7.8	7.5	8.3	7.7			Pair-fed	6.5	7.8	7.4	7.7	6.9	7.1	7.23333
