# Supplementary material for: Bacteriophage targeting microbiota alleviates non-alcoholic fatty liver disease induced by high alcohol-producing Klebsiella pneumoniae
Source: Nat Commun. 2023 Jun 3;14:3215. doi: 10.1038/s41467-023-39028-w (PMC10239455; doi:10.1038/s41467-023-39028-w)
Supplement: Supplementary file 6 — Source Data [file 41467_2023_39028_MOESM6_ESM.zip › source data/Source data -Figure 1.xlsx]

## Sheet: Figure 1b
Time (min)	Concentrations of phage phiW14 (PFU/ml)				Average
0	5500	5400	6000	7000	5975
10	6800	7000	7400	6100	6825
20	14700	16900	21000	14900	16875
30	103500	26000	53000	51000	58375
40	265000	574000	490000	1017000	586500
50	8370000	26600000	23000000	11200000	17292500
60	97000000	170000000	59000000	84000000	102500000
70	332000000	445000000	844000000	1070000000	672750000
80	1660000000	6140000000	6400000000	3630000000	4457500000
90	2350000000	8210000000	4350000000	4350000000	4815000000
100	2250000000	6150000000	8110000000	5470000000	5495000000
110	9500000000	3950000000	5450000000	3300000000	5550000000
120	14300000000	6350000000	6710000000	3690000000	7762500000

## Sheet: Figure 1c
Time (h)	OD600 value
	Blank					Average		HK1					Average		MOI 10				Average		MOI 1				Average		MOI 0.1				Average		MOI 0.01			Average		MOI 0.001				Average		MOI 0.0001				Average
0	0.101	0.094	0.091	0.101	0.105	0.0984		0.102	0.111	0.106	0.099	0.106	0.1048		0.098	0.104	0.112	0.104	0.1045		0.105	0.1	0.108	0.102	0.10375		0.108	0.106	0.113	0.101	0.107		0.105	0.102	0.111	0.106		0.113	0.104	0.116	0.105	0.1095		0.104	0.097	0.105	0.101	0.10175
1	0.097	0.106	0.102	0.108	0.1	0.1026		0.105	0.114	0.117	0.122	0.113	0.1142		0.108	0.118	0.121	0.122	0.11725		0.107	0.118	0.12	0.121	0.1165		0.109	0.119	0.119	0.117	0.116		0.109	0.115	0.117	0.113667		0.113	0.122	0.12	0.117	0.118		0.103	0.114	0.115	0.101	0.10825
2	0.096	0.117	0.112	0.117	0.11	0.1104		0.136	0.142	0.144	0.148	0.14	0.142		0.13	0.135	0.138	0.138	0.13525		0.128	0.136	0.137	0.135	0.134		0.13	0.136	0.134	0.132	0.133		0.126	0.129	0.131	0.128667		0.128	0.134	0.133	0.131	0.1315		0.117	0.129	0.13	0.11	0.1215
3	0.122	0.134	0.133	0.138	0.128	0.131		0.248	0.243	0.244	0.245	0.234	0.2428		0.153	0.153	0.154	0.154	0.1535		0.155	0.153	0.153	0.149	0.1525		0.154	0.155	0.151	0.146	0.1515		0.152	0.149	0.149	0.15		0.157	0.153	0.153	0.148	0.15275		0.148	0.152	0.152	0.139	0.14775
4	0.13	0.138	0.136	0.132	0.129	0.133		0.402	0.388	0.386	0.381	0.37	0.3854		0.153	0.157	0.159	0.158	0.15675		0.157	0.158	0.159	0.154	0.157		0.156	0.158	0.158	0.146	0.1545		0.154	0.153	0.156	0.154333		0.158	0.157	0.154	0.157	0.1565		0.156	0.151	0.15	0.144	0.15025
5	0.145	0.147	0.144	0.153	0.121	0.142		0.532	0.545	0.534	0.517	0.528	0.5312		0.159	0.16	0.16	0.159	0.1595		0.159	0.159	0.16	0.155	0.15825		0.19	0.161	0.159	0.15	0.165		0.158	0.155	0.156	0.156333		0.161	0.161	0.162	0.155	0.15975		0.155	0.16	0.161	0.147	0.15575
6	0.096	0.106	0.104	0.108	0.096	0.102		0.543	0.543	0.559	0.522	0.549	0.5432		0.12	0.124	0.128	0.126	0.1245		0.116	0.124	0.126	0.126	0.123		0.12	0.125	0.125	0.122	0.123		0.116	0.122	0.123	0.120333		0.119	0.125	0.123	0.122	0.12225		0.112	0.118	0.119	0.107	0.114

## Sheet: Figure 1d
pH	Viability (%)				Average
1	0	0	0	0	0
2	0	0	0	0	0
3	0	0	0	0	0
4	48.4181	41.9774	41.8079	35.0282	41.8079
5	90.3955	89.2655	94.9153	87.0056	90.3955
6	88.3955	94.9153	92.6554	93.7853	92.4379
7	99.435	101.695	93.7853	105.085	100
8	90.3955	99.435	100.565	94.9153	96.3277
9	101.695	97.1751	93.7853	87.0056	94.9153
10	92.6554	81.3559	97.1751	85.8757	89.2655
11	49.7175	54.4068	39.548	54.2373	49.4774
12	0	0.0644068	0.0117175	0.0167232	0.0232119
13	0	0	0	0	0
14	0	0	0	0	0

## Sheet: Figure 1e
Temperature (℃)	Viability (%)				Average
4	101.707	97.7073	94.2683	103.073	99.189
10	100.732	94.6341	104.878	99.5122	99.939
20	92.6829	99.0244	101.902	105.073	99.6707
30	103.61	95.6098	102.829	107.317	102.341
40	93.6585	93.6585	98.2439	102.463	97.0061
50	32.1951	25.3659	42.6829	38.2927	34.6341
60	8.19512	10.1463	3.02439	12.8293	8.54878
70	0	0	0	0	0
80	0	0	0	0	0
