# Supplementary material for: Bacteriophage targeting microbiota alleviates non-alcoholic fatty liver disease induced by high alcohol-producing Klebsiella pneumoniae
Source: Nat Commun. 2023 Jun 3;14:3215. doi: 10.1038/s41467-023-39028-w (PMC10239455; doi:10.1038/s41467-023-39028-w)
Supplement: Supplementary file 6 — Source Data [file 41467_2023_39028_MOESM6_ESM.zip › source data/Source data -Figure 3.xlsx]

## Sheet: Figure 3a
	Relative abundances
	Proteobacteria	Bacteroidetes	Firmicutes	Actinobacteria	Deferribacteres	Tenericutes	Epsilonbacteraeota	Gemmatimonadetes	Verrucomicrobia	Acidobacteria	Cyanobacteria	Fusobacteria	Nitrospirae	Patescibacteria	Armatimonadetes	others
HK1-fed	0.314319	0.468024	0.108342	0.00404548	0.00242868	0.000829884	0.000984311	0.000421865	6.56898e-05	0.00012356	3.83751e-05	2.42965e-05	4.97018e-05	1.2773e-05	3.30108e-06	0.000287291
LC-1d-fed	0.0122613	0.610293	0.371783	0.00280493	0.000749222	0.000361436	0.00132751	0.000126123	2.77354e-05	2.80274e-05	3.49612e-05	5.57628e-05	2.81734e-05	0	1.40137e-05	0.000105176
LC-4d-fed	0.00644378	0.682012	0.307778	0.00209879	0.000411386	0.000198668	0.000616962	0.000106352	4.2579e-05	1.41685e-05	1.41685e-05	7.08426e-06	1.41832e-05	1.41979e-05	0	0.000227122
LC-7d-fed	0.00571071	0.568198	0.419797	0.0018337	0.00349761	0.000174063	0.000496224	7.0304e-05	1.37813e-05	6.89066e-06	1.37813e-05	4.17432e-05	0	7.09029e-06	0	0.000138612
MC-1d-fed	0.0100702	0.517075	0.46713	0.001662	0.00253644	0.000482767	0.000483121	5.67801e-05	7.10772e-06	1.42154e-05	6.39015e-05	1.41882e-05	2.83901e-05	0	0	0.000376274
MC-4d-fed	0.00909901	0.63368	0.351131	0.00466199	0.000441852	0.000470342	0.000184715	6.61406e-05	3.77195e-05	1.41862e-05	1.41232e-05	1.41862e-05	4.7761e-06	4.70504e-06	0	0.000175217
MC-7d-fed	0.00648679	0.543797	0.446655	0.00170613	0.000431933	0.000331824	0.000183899	7.78829e-05	1.42446e-05	1.85831e-05	2.76699e-05	4.66627e-05	4.60126e-06	0	0	0.000217933
HC-1d-fed	0.0108009	0.568082	0.415658	0.00216805	0.00182487	0.000614266	0.000321231	6.37617e-05	0.000124901	1.45856e-05	7.79726e-05	7.29278e-06	1.45856e-05	0	0	0.000227
HC-4d-fed	0.00732356	0.696981	0.291719	0.00204877	0.000107533	0.000829704	0.000643351	0.00012517	4.18626e-05	9.1467e-06	2.32453e-05	1.85939e-05	1.37201e-05	9.3028e-06	4.57335e-06	0.00010205
HC-7d-fed	0.00753162	0.65693	0.331197	0.00201508	0.00114135	0.000274111	0.000409616	0.000109307	2.74225e-05	1.82097e-05	7.2801e-05	3.64221e-05	1.82124e-05	1.37265e-05	0	0.00020541
EtOH-fed	0.215397	0.54064	0.233184	0.00800919	0.000473914	0.00119652	0.000535868	0.000118325	3.4868e-05	3.48357e-05	6.9639e-05	6.273e-05	2.78944e-05	6.9736e-06	0	0.000208723
Pair-fed	0.208571	0.60687	0.180056	0.00223163	0.000815498	0.000628737	0.000301947	8.76575e-05	7.87721e-05	1.99554e-05	4.15876e-05	3.99731e-05	2.57319e-05	1.18217e-06	0	0.000230594

## Sheet: Figure 3b
	Relative abundances of Klebsiella						Average
HK1-fed	0.0602652	0.0329327	0.0373633	0.0322662	0.0371372	0.0322756	0.0387067
LC-1d-fed	0.00139	0.00283	0.00591	0.00859	0.00549	0.00389	0.00468333
LC-4d-fed	0.00142	0	0.00291	0.00914	0.001697	0.004061	0.00320467
LC-7d-fed	0.00276	0.00284	0	0.00387	0.004543	0	0.0023355
MC-1d-fed	0.00284	0.00709	0.00495	0.00105	0.01493	0.00948	0.00672333
MC-4d-fed	0.0155534	0.0229253	0.00423	0.00704	0.00124	0.02364	0.0124381
MC-7d-fed	0.00673	0.00966	0.0128201	0.0027605	0.00891	0.005893	0.0077956
HC-1d-fed	0.00415	0.00875	0.01004	0.01494	0.0084	0.0092	0.00924667
HC-4d-fed	0.0111634	0.00283	0.0096	0.00461147	0.0100009	0.0076	0.0076343
HC-7d-fed	0.0163499	0.0177719	0.00688	0.00142217	0.0115714	0	0.00899923
EtOH-fed	0.025105	0.011106	0.009741	0.014005	0.01007	0.005963	0.012665
Pair-fed	0.00967	0.00851	0	0.0241952	0.0205373	0.0125437	0.012576

## Sheet: Figure 3d
ALT (IU/L)							Average		AST (IU/L)							Average
HK1-fed	200.2	183.7	169.7	190.2	194.8	198.4	189.5		HK1-fed	316.8	306.9	340	324.2	340.1	314.7	323.783
LC-7d-fed	110.3	121.8	130.9	114.7	110.2	112.4	116.717		LC-7d-fed	180.18	178.2	190.7	174.8	178.5	180	180.397
MC-4d-fed	125.6	79	113.9	100.6	104.5	113	106.1		MC-4d-fed	203.6	197	168.5	193.7	184.3	196.4	190.583
HC-7d-fed	110.7	111.1	141.9	134.7	121.6	108.5	121.417		HC-7d-fed	188.1	151.5	201.8	189.3	182.5	187.4	183.433
EtOH-fed	200.1	216.2	229.2	197.3	203.1	202.5	208.067		EtOH-fed	386.1	325.71	302.15	339.1	324.9	317.1	332.51
Pair-fed	102.5	79.7	84.2	98.5	95.8	100.3	93.5		Pair-fed	158.4	186.12	123.75	158.4	156.7	156.1	156.578
TG (mmol/g)									DAO (ng/mL)
HK1-fed	1	1.2	1.1	1.2	1	1.1	1.1		HK1-fed	3.6	3.7	3.9	3.5	3.7	3.8	3.7
LC-7d-fed	0.8	0.8	0.6	0.7	0.7	0.8	0.733333		LC-7d-fed	2.9	2.4	2.4	2.5	2.6	2.7	2.58333
MC-4d-fed	0.7	0.8	0.6	0.7	0.5	0.9	0.7		MC-4d-fed	2.1	2.3	2.3	2.2	2.5	2.5	2.31667
HC-7d-fed	0.6	0.7	0.8	0.7	0.6	0.8	0.7		HC-7d-fed	2	2.4	2.3	2.5	2.4	2.3	2.31667
EtOH-fed	0.9	0.8	1.1	1	0.9	0.9	0.933333		EtOH-fed	4	3.2	3.8	3.5	4	4	3.75
Pair-fed	0.5	0.7	0.8	0.8	0.8	0.8	0.733333		Pair-fed	2.5	2.3	2.3	2.7	1.8	2.3	2.31667
D-LA (μg/mL)									8.6	5	6	5.3
HK1-fed	8.6	8.2	7.1	6.5	8.9	9.9	8.2		8.2	6.4	4.9	4.6
LC-7d-fed	5	6.4	6.8	4.1	3.9	6	5.36667		7.1	6.8	6.3	5.8
MC-4d-fed	6	4.9	6.3	6.1	5.1	5.2	5.6		6.5	4.1	6.1	4.2
HC-7d-fed	5.3	4.6	5.8	4.2	4.3	4.8	4.83333		8.9	3.9	5.1	4.3
EtOH-fed	10.9	8.5	9.7	10.6	9.6	8.8	9.68333		9.9	6	5.2	4.8
Pair-fed	5.4	4.8	5.3	6	5	5.5	5.33333

## Sheet: Figure 3f
ALT (IU/L)							Average		AST (IU/L)							Average
HK1/phiW14-LC-7d-fed	73.1	73.9	101	82	76.3	70.5	79.4667		HK1/phiW14-LC-7d-fed	156.9	132.1	160.6	159.1	152	144.7	150.9
Pair-fed	102.9	104.1	110.5	84.1	82.1	110.5	99.0333		Pair-fed	159.1	154	162.1	158.4	162.3	163.7	159.933
TG (mmol/g)									TC (mmol/L)
HK1/phiW14-LC-7d-fed	0.5	0.8	0.8	0.7	0.5	0.7	0.666667		HK1/phiW14-LC-7d-fed	2.5	2.3	3	2.6	2.7	2.3	2.56667
Pair-fed	0.8	0.7	0.6	0.8	0.8	0.7	0.733333		Pair-fed	2.8	3	2.8	3.1	2.9	2.9	2.91667
TBiLL (μmol/L)									DBiLL (μmol/L)
HK1/phiW14-LC-7d-fed	5.4	3.5	5.4	5.1	4.8	4.6	4.8		HK1/phiW14-LC-7d-fed	1.1	1.3	1.3	1	1.4	1.4	1.25
Pair-fed	6.6	4.4	5.4	5.5	5.8	5.3	5.5		Pair-fed	1.1	1.3	1.3	1.4	1.2	1.1	1.23333
IBiLL (μmol/L)									TBA (μmol/L)
HK1/phiW14-LC-7d-fed	3.9	1.4	2.9	2.7	2.5	3.2	2.76667		HK1/phiW14-LC-7d-fed	13.7	18.7	14.5	16.2	15.5	14.6	15.5333
Pair-fed	2.2	3.1	2	2.4	2.8	2.2	2.45		Pair-fed	9.7	16.8	17.7	14.7	16.8	12.6	14.7167
