# Supplementary material for: Bacteriophage targeting microbiota alleviates non-alcoholic fatty liver disease induced by high alcohol-producing Klebsiella pneumoniae
Source: Nat Commun. 2023 Jun 3;14:3215. doi: 10.1038/s41467-023-39028-w (PMC10239455; doi:10.1038/s41467-023-39028-w)
Supplement: Supplementary file 6 — Source Data [file 41467_2023_39028_MOESM6_ESM.zip › source data/Source data -Figure 2.xlsx]

## Sheet: Figure 2c
	Relative abundances
	Proteobacteria	Bacteroidetes	Firmicutes	Desulfobacteria	Actinobacteria	Verrucomicrobia	Deferribacteres	Campilobacteria	Spirochaetes	Gemmatimonadetes	Acidobacteria	Elusimicrobia	Myxococcus	Cyanobacteria	Nitrospirae	Others
FMT mice	0.55369	0.236434	0.197651	0.006015	0.00156	0.001005	0.000457	0.000195	4.7e-05	3.13e-05	2.56e-05	1.49e-05	3.63e-05	1.61e-05	1.03e-05	0.002811
FMT/phage mice	0.010102	0.734086	0.155731	0.004354	0.001535	5.31e-05	0.000503	9.06e-05	5.37e-05	1.63e-05	1.04e-05	3.21e-05	2.63e-05	3.25e-05	1.06e-05	0.002445
HK1-fed	0.52736	0.285255	0.176691	0.005184	0.001548	0.000529	0.00048	0.000143	5.04e-05	2.38e-05	1.8e-05	2.35e-05	3.13e-05	2.43e-05	1.05e-05	0.002628
HK1/phiW14-fed	0.02081	0.801692	0.169979	0.002608	0.001699	0.000444	7.74e-05	0.000115	2.74e-05	2.81e-05	2.68e-05	2.17e-05	5.74e-06	1.58e-05	1.08e-05	0.002439
HK1/phikp15-fed	0.5429	0.278159	0.170014	0.003299	0.001729	0.000823	3.25e-05	0.000125	7.86e-05	3.27e-05	3.76e-05	1.62e-05	1.62e-05	1.08e-05	2.58e-05	0.002701
EtOH-fed	0.021006	0.807861	0.16212	0.003874	0.00252	1.85e-05	0.000187	6.8e-05	1.63e-05	1.16e-05	1.7e-05	1.23e-05	0	2.79e-05	1.78e-05	0.002243
Pair-fed	0.016754	0.630371	0.339475	0.006022	0.002412	0.000341	0.000454	0.000115	4.9e-05	6.57e-05	7.52e-05	4.3e-05	3.81e-05	5.61e-06	4.9e-05	0.00373

## Sheet: Figure 2d
	Relative abundances of Klebsiella						Average
FMT mice	0.04607	0.0663	0.03556	0.05491	0.0472	0.0458	0.0493067
FMT/phage mice	0.00171	0.00315	0.00191	0.00243	0.00316	0.00118	0.00225667
HK1-fed	0.03578	0.0368	0.02018	0.03726	0.02673	0.02883	0.03093
HK1/phiW14-fed	0.00199	0.000161	0.0031	0.00159	0.00168	0.002	0.0017535
HK1/phikp15-fed	0.05475	0.0686	0.04229	0.05913	0.04716	0.05991	0.0553067
EtOH-fed	0.00114	0.00286	0	0.00146	0.00193	0.00014	0.001255
Pair-fed	0.000154	0	0.00106	0	0.000648	0.000163	0.0003375

## Sheet: Figure 2f
ALT (IU/L)							Average		AST (IU/L)							Average
FMT mice	187.1	178.4	180.5	176.3	178.1	186.9	181.217	0	FMT mice	271.1	257.8	263.9	264.9	258.7	268.9	264.217
FMT/phage mice	121.4	130.3	132.7	122.9	130.7	127.8	127.633		FMT/phage mice	200.7	174.2	183.4	179.6	180.3	193.5	185.283
HK1-fed	167.5	178.4	187.1	179.4	184.2	169.5	177.683	0	HK1-fed	349.5	315.9	294.5	302.4	321.6	331.5	319.233
HK1/phiW14-fed	132.7	150.1	139.2	134.6	147.6	140	140.7		HK1/phiW14-fed	201.8	194.6	160	178.6	185.5	190.6	185.183
HK1/phikp15-fed	163	176.2	189.1	190.7	179.4	176.8	179.2		HK1/phikp15-fed	337.3	270	291.4	322.6	287.4	292	300.117
EtOH-fed	187.1	179.3	203.4	194.3	186.6	196.5	191.2	0	EtOH-fed	293.5	364.8	374	346.9	324.1	356.6	343.317
Pair-fed	113.1	126.2	130.5	115.3	127.5	128	123.433		Pair-fed	155.9	176.3	205.8	178.4	190.8	168.9	179.35
TG (mmol/g)							Average		DAO (ng/mL)							Average
FMT mice	1.2	1.1	0.9	1	1.1	1.1	1.06667		FMT mice	3.7	3.9	3.8	4.1	4	3.5	3.83333
FMT/phage mice	0.6	0.6	0.5	0.6	0.5	0.7	0.583333		FMT/phage mice	3.2	3	3	3.1	2.9	3.1	3.05
HK1-fed	0.9	0.8	0.9	1.1	1.1	1	0.966667		HK1-fed	4	3.2	3.9	4.1	3.9	3.4	3.75
HK1/phiW14-fed	0.6	0.4	0.4	0.5	0.5	0.6	0.5		HK1/phiW14-fed	2.6	2.8	3	2.7	2.8	3.3	2.86667
HK1/phikp15-fed	0.7	0.8	0.8	0.9	1	1.1	0.883333		HK1/phikp15-fed	3.4	3.9	4	3.7	3.8	3.8	3.76667
EtOH-fed	0.9	1	1.1	1.2	1.1	1.2	1.08333		EtOH-fed	3.8	3.9	4.1	4	4.1	3.9	3.96667
Pair-fed	0.6	0.5	0.5	0.4	0.6	0.6	0.533333		Pair-fed	3	2.9	3.2	2.8	3	3.1	3
D-LA (μg/mL)							Average
FMT mice	9.2	8.4	8.5	9	8.4	8.7	8.7
FMT/phage mice	7.1	6.9	6.6	6.5	6.9	6.8	6.8
HK1-fed	8.2	9.4	9.8	9	9.2	8.8	9.06667
HK1/phiW14-fed	6.6	7.7	7.2	6.8	7.4	6.7	7.06667
HK1/phikp15-fed	8.7	9.1	9.4	9.2	8.2	8.6	8.86667
EtOH-fed	10	8.6	9.5	9.4	9	8.4	9.15
Pair-fed	7.6	6.6	7.5	7.2	6.4	6.8	7.01667
