# Supplementary material for: Bacteriophage targeting microbiota alleviates non-alcoholic fatty liver disease induced by high alcohol-producing Klebsiella pneumoniae
Source: Nat Commun. 2023 Jun 3;14:3215. doi: 10.1038/s41467-023-39028-w (PMC10239455; doi:10.1038/s41467-023-39028-w)
Supplement: Supplementary file 6 — Source Data [file 41467_2023_39028_MOESM6_ESM.zip › source data/Source data -Figure 8.xlsx]

## Sheet: Figure 8b
4W	Relative abundances
	Proteobacteria	Bacteroidetes	Firmicutes	Verrucomicrobia	Deferribacterota	Cyanobacteria	Actinobacteria	Campilobacterota	Fusobacteria	Patescibacteria	Desulfobacterota	Others
MCD-fed	0.114567	0.32067	0.500782	0.000225	0	0.000225	0.000451	0.000225	0.000564	0.000451	0.05745	0.00439
MCD/HK1-fed	0.236901	0.287584	0.430438	0.020157	0.00011	0.000112	0.000225	0.000112	0	0.0002789	0.018065	0.0060171
MCD/HK1/phiW14-fed	0.118744	0.237014	0.585783	0.009536	0.00045	0	0.021596	0.000112	0	0.000854	0.009534	0.016377
MCD/phiW14-fed	0.119478	0.174651	0.597841	0.00056	0.000338	0	0.038159	0.000451	0.00112	0.054538	0	0.012864
Pair-fed	0.110035	0.360237	0.459002	0.012785	0.000225	0.0002256	0.024186	0.000112	0.000451	0.029784	0	0.0029574
8W	Relative abundances
	Proteobacteria	Bacteroidetes	Firmicutes	Verrucomicrobia	Deferribacterota	Cyanobacteria	Actinobacteria	Campilobacterota	Fusobacteria	Patescibacteria	Desulfobacterota	Others
MCD-fed	0.125725	0.260821	0.480345	0.004931	0	0.000112	0.076747	0.000112	0	0.008074	0.041368	0.001765
MCD/HK1-fed	0.286798	0.260436	0.348041	0.028651	0.000786	0.005531	0.064572	0.000112	0.000225	0.00135	0.000451	0.003047
MCD/HK1/phiW14-fed	0.117562	0.463025	0.358591	0.0208742	0.013732	0.000677	0.003723	0.003046	0.002933	0.000564	0.000112	0.0151608
MCD/phiW14-fed	0.118725	0.348491	0.511592	0.006432	0.008011	0.002256	0.000225	0.000225	0.00022	0.000112	0	0.003711
Pair-fed	0.110345	0.458036	0.386801	0.023186	0	0.002369	0.000112	0.006431	0.001265	0	0.010452	0.001003

## Sheet: Figure 8c
4W	Relative abundances of Klebsiella						Average
MCD-fed	0.0181615	0.0099246	0.0112598	0.0109932	0.00336152	0.00642896	0.0100216
MCD/HK1-fed	0.0236565	0.0247445	0.0245618	0.0359218	0.0251115	0.0280462	0.027007
MCD/HK1/phiW14-fed	0.00116626	0	0.00178737	0	0.00193229	0.000492177	0.000896349
MCD/phiW14-fed	0.000855863	0.00124763	0.00185035	0	0.00145169	0.00493466	0.00172337
Pair-fed	0.00201911	0	0.00243308	0	0.00193458	0.000628917	0.00116928
8W	Relative abundances of Klebsiella
MCD-fed	0.00958325	0.00586748	0.00278155	0.00691235	0.00519624	0	0.00505681
MCD/HK1-fed	0.067143	0.0555105	0.0423465	0.0329141	0.0900128	0.0429261	0.0551422
MCD/HK1/phiW14-fed	0.0119278	0.00064913	0.00122503	0	0.0053166	0	0.00318643
MCD/phiW14-fed	0.00430945	0.0029684	0.0050136	0	0	0.000763882	0.00217589
Pair-fed	0.00382727	0.000659979	0.00675047	0.00197473	0.00269735	0	0.00265163

## Sheet: Figure 8e
NAS 4W							Average			NAS 8W							Average
MCD-fed	4	5	4	5	4	5	4.5			MCD-fed	5	5	4	4	4	5	4.5
MCD/HK1-fed	4	5	5	5	6	4	4.83333			MCD/HK1-fed	5	6	6	5	6	5	5.5	0.01
MCD/HK1/phiW14-fed	5	5	6	4	4	6	5			MCD/HK1/phiW14-fed	5	5	5	6	5	5	5.16667
MCD/phiW14-fed	6	5	5	4	4	6	5			MCD/phiW14-fed	5	5	5	4	4	5	4.66667
Pair-fed	0	0	0	0	0	0	0			Pair-fed	0	0	0	0	0	0	0
ALT (IU/L) 4W							Average			ALT (IU/L) 8W							Average
MCD-fed	171.4	158	151.8	165	172.3	159.5	163			MCD-fed	156.2	178.2	152	156.4	157.2	166	161
MCD/HK1-fed	139.7	156.1	142.1	155	142.8	146.3	147			MCD/HK1-fed	157.8	172.9	170.7	170.8	153.2	176.2	166.933
MCD/HK1/phiW14-fed	119.2	125.3	110.9	105	113.2	116.4	115			MCD/HK1/phiW14-fed	120.1	126.9	132.5	129.7	108.9	107.9	121
MCD/phiW14-fed	158.8	152.5	136.6	135.5	132.3	136.3	142			MCD/phiW14-fed	159.8	147.9	172.2	165.9	142.9	147.3	156
Pair-fed	45.5	48.8	35.2	36.1	50.3	48.1	44			Pair-fed	47.1	47.6	48.6	46	37.6	55.1	47
									0
AST (IU/L) 4W							Average			AST (IU/L) 8W							Average
MCD-fed	267.9	298.9	319	377.7	324.6	337.9	321			MCD-fed	363.1	330.3	364.4	421	364.1	407.1	375
MCD/HK1-fed	377.6	386.3	308.8	322.9	354.1	346.4	349.35			MCD/HK1-fed	373.1	383.4	399.2	333.4	317.2	434.1	373.4
MCD/HK1/phiW14-fed	208.8	198.2	261.1	280.1	243.1	222.1	235.567			MCD/HK1/phiW14-fed	266.7	227.1	243.5	241.8	210.3	214.6	234
MCD/phiW14-fed	284.1	292.9	312.4	350.5	287.7	300.2	304.633			MCD/phiW14-fed	281	411.2	366.9	415.7	327.3	376.1	363.033
Pair-fed	155.3	175.2	169.4	162.1	173.9	172.1	168			Pair-fed	131.6	166.2	162.1	161.3	164.9	167.9	159
TG (mmol/g) 4W							Average			TG (mmol/g) 8W							Average
MCD-fed	0.7	0.8	0.9	0.8	0.9	1.1	0.866667			MCD-fed	1.4	1.2	1	1.4	1.3	1.2	1.25
MCD/HK1-fed	0.9	0.8	1	0.9	1	1	0.933333			MCD/HK1-fed	1.5	1.2	1.4	1.4	1.5	1.4	1.4
MCD/HK1/phiW14-fed	0.7	0.7	0.6	0.9	0.8	0.6	0.716667			MCD/HK1/phiW14-fed	1.1	0.9	1.1	1	0.9	0.9	0.983333
MCD/phiW14-fed	1.1	0.7	0.8	0.7	0.8	0.7	0.8			MCD/phiW14-fed	1.3	1.2	1.3	1.2	1.1	1.1	1.2
Pair-fed	0.6	0.6	0.5	0.6	0.5	0.6	0.566667			Pair-fed	0.8	0.6	0.7	0.6	0.7	0.7	0.683333
DAO (ng/mL) 4W							Average			DAO (ng/mL) 8W							Average
MCD-fed	3.9	3.6	4	3.5	3.7	3.8	3.75			MCD-fed	3.6	3.4	3.3	3.6	3.5	3.3	3.45
MCD/HK1-fed	3.7	3.8	3.9	4.2	4	3.7	3.88333			MCD/HK1-fed	4.1	3.6	3.6	3.8	3.5	3.6	3.7
MCD/HK1/phiW14-fed	3.2	3.2	3.5	3.3	3.4	3.1	3.28333			MCD/HK1/phiW14-fed	3.1	3.2	3.1	2.6	3.4	2.7	3.01667
MCD/phiW14-fed	3.7	3.7	4	3.3	3.8	3.5	3.66667			MCD/phiW14-fed	3.6	3.1	3.5	3.8	3.4	3.6	3.5
Pair-fed	3.1	2.6	2.7	3	2.8	2.7	2.81667			Pair-fed	2.9	3	2.9	2.6	3	3	2.9
D-LA (μg/mL) 4W							Average			D-LA (μg/mL) 8W							Average
MCD-fed	11.8	11	11.2	11.4	10.5	11.9	11.3			MCD-fed	11.9	11.5	10.7	10.6	11.2	11.2	11.1833
MCD/HK1-fed	10.8	12.6	10.8	12.4	11.5	11.7	11.6333			MCD/HK1-fed	11.5	10.2	12.8	12.4	11.6	11.8	11.7167
MCD/HK1/phiW14-fed	10.3	10.5	9.7	9.6	10.6	9.5	10.0333			MCD/HK1/phiW14-fed	9.5	8.7	9.9	11.6	10.1	9.8	9.93333
MCD/phiW14-fed	11.8	11.9	12.6	12.5	11.2	11.8	11.9667			MCD/phiW14-fed	11.7	11.4	12.2	12.7	11.9	12.1	12
Pair-fed	9.8	10.3	9.8	10.5	9.1	10.3	9.96667			Pair-fed	8.2	7.7	8.7	8.8	8.6	8.9	8.48333
