# Supplementary material for: Bacteriophage targeting microbiota alleviates non-alcoholic fatty liver disease induced by high alcohol-producing Klebsiella pneumoniae
Source: Nat Commun. 2023 Jun 3;14:3215. doi: 10.1038/s41467-023-39028-w (PMC10239455; doi:10.1038/s41467-023-39028-w)
Supplement: Supplementary file 6 — Source Data [file 41467_2023_39028_MOESM6_ESM.zip › source data/Source data -Figure 4.xlsx]

## Sheet: Figure 4c
BAC (mg/dL) 4W							Average			BAC (mg/dL) 8W							Average
HK1-fed	140	135	119	132	137	135	133			HK1-fed	126	150	144	148	134	139	140.167
HK1/phiW14-fed	11	15	9	10	12	7	10.6667			HK1/phiW14-fed	8	12	16	20	5	8	11.5
HK1/IMP-fed	15	10	18	20	17	22	17			HK1/IMP-fed	15	16	22	17	10	11	15.1667
EtOH-fed	125	150	148	140	137	138	139.667			EtOH-fed	156	151	132	138	139	154	145
Pair-fed	0	6	1	5	4	1	2.83333			Pair-fed	3	3	2	4	4	6	3.66667
ALT (IU/L) 4W							Average			ALT (IU/L) 8W							Average
HK1-fed	105.3	126.8	102.8	107.3	115.2	124.5	113.65			HK1-fed	135.4	125.4	145.1	130.7	134.5	140.2	135.217
HK1/phiW14-fed	70.9	64.4	42.9	67.7	59.4	68.1	62.2333			HK1/phiW14-fed	53.7	60.7	72.1	68.9	70	69.7	65.85
HK1/IMP-fed	60.8	46.6	47.8	51.7	58.5	57.4	53.8			HK1/IMP-fed	88.5	93.5	82.5	80.3	80.4	81	84.3667
EtOH-fed	120.3	130	113.5	140.1	135.4	114.1	125.567			EtOH-fed	193	203.7	177.3	188.4	179.1	180.7	187.033
Pair-fed	34	65	57.2	44	51.1	58.9	51.7			Pair-fed	52.7	59.3	47.5	57.8	54	62	55.55
AST (IU/L) 4W							Average			AST (IU/L) 8W							Average
HK1-fed	298.3	278.2	234.9	274.8	250.5	267.1	267.3			HK1-fed	294.1	326.6	269.9	300.3	314.3	291.4	299.433
HK1/phiW14-fed	158.4	187.6	189.3	174.8	180	178.6	178.117			HK1/phiW14-fed	191.7	164.7	177.4	189.1	186.5	183	182.067
HK1/IMP-fed	160.9	166.7	189.4	175.4	170.1	178.4	173.483			HK1/IMP-fed	180.6	174.2	203.4	189.3	198.6	199.1	190.867
EtOH-fed	288.9	296.9	329.2	305.1	300.4	308.3	304.8			EtOH-fed	348.3	336.3	279.5	298	327.1	324.5	318.95
Pair-fed	156.7	151.7	159.6	174.4	179	168.8	165.033			Pair-fed	184.9	165.1	170	161.1	160.4	162.2	167.283
TG (mmol/g) 4W							Average			TG (mmol/g) 8W							Average
HK1-fed	1	1.1	0.9	1	1	1.1	1.01667			HK1-fed	1.3	1.3	1	1.1	1.1	1.2	1.16667
HK1/phiW14-fed	0.7	0.7	0.5	0.6	0.7	0.7	0.65			HK1/phiW14-fed	0.8	0.7	0.8	0.7	0.6	0.6	0.7
HK1/IMP-fed	0.5	0.6	0.8	0.7	0.7	0.5	0.633333			HK1/IMP-fed	0.8	0.7	0.8	0.8	0.7	0.7	0.75
EtOH-fed	1	1.1	1.2	1	1.3	1.2	1.13333			EtOH-fed	1.1	1.1	1.3	1.2	1	1.1	1.13333
Pair-fed	0.7	0.4	0.5	0.6	0.5	0.5	0.533333			Pair-fed	0.7	0.8	0.6	0.7	0.6	0.7	0.683333
D-LA (μg/mL) 4W							Average			D-LA (μg/mL) 8W							Average
HK1-fed	9.2	9.4	9.8	10.2	8.5	9.2	9.38333			HK1-fed	10.4	9	9.7	8.5	9.9	10.1	9.6
HK1/phiW14-fed	7.1	6.75	7.2	7.3	6.7	7.3	7.05833			HK1/phiW14-fed	7.1	7.5	7.3	7	6.8	6.9	7.1
HK1/IMP-fed	7.5	7.4	6.7	6.5	7.4	7.5	7.16667			HK1/IMP-fed	7.2	6.7	7.4	7.9	7.4	7.5	7.35
EtOH-fed	10.4	9.4	9.9	8.7	9.6	10.2	9.7			EtOH-fed	10.1	9.5	9.3	9.6	9.4	9.9	9.63333
Pair-fed	7.3	6.4	6.7	6.3	6.8	7.4	6.81667			Pair-fed	7.3	6.9	6.3	6.2	7.1	7	6.8
DAO (ng/mL) 4W							Average			DAO (ng/mL) 8W							Average
HK1-fed	4.1	3.8	4	4.2	3.9	4.2	4.03333			HK1-fed	4.2	3.7	4.1	4.2	4	4.3	4.08333
HK1/phiW14-fed	3.1	3.2	2.7	2.8	3	3.2	3			HK1/phiW14-fed	3.4	3.1	3.3	3	3.4	3.2	3.23333
HK1/IMP-fed	2.8	3.1	2.9	2.7	2.8	3	2.88333			HK1/IMP-fed	3.1	3.4	3.3	2.9	3.2	3.2	3.18333
EtOH-fed	3.6	3.6	3.9	3.8	3.7	3.6	3.7			EtOH-fed	4.1	4.2	3.8	4.3	3.6	4.2	4.03333
Pair-fed	2.6	3.1	2.9	2.8	3	3	2.9			Pair-fed	3.1	3.1	3.2	3.3	2.7	2.9	3.05

## Sheet: Figure 4e
4W
	HK1-fed						Average			HK1/phiW14-fed						Average			HK1/IMP-fed						Average			EtOH-fed						Average			Pair-fed						Average
lxrα	8.369	9.613	7.655	8.564	8.041	9.032	8.54567			2.694	2.657	2.329	2.418	2.544	2.718	2.56			3.422	3.694	2.694	3.017	3.411	3.382	3.27			8.028	6.521	6.298	7.653	7.004	6.19	6.949			1.021	1.033	0.946	0.967	0.991	1.042	1
lxrβ	1.625	1.79	1.537	1.544	1.651	1.757	1.65067			1.2	1.014	0.42	0.961	0.841	0.832	0.878			0.976	0.588	1.415	0.914	1.006	1.059	0.993			1.952	1.542	1.723	1.662	1.816	1.739	1.739			0.781	1.15	1.069	1.004	0.914	1.082	1
srebp-1c	8.398	7.89	9.547	7.044	7.516	7.605	8			2.127	2.446	2.167	3.055	3.15	2.655	2.6			4.205	3.579	3.724	3.052	2.991	3.449	3.5			7.741	5.681	7.076	6.135	5.713	5.754	6.35			1.129	1.098	0.773	1.004	0.951	1.045	1
fas	4.265	4.117	3.095	5.043	5.068	4.212	4.3			3.973	3.697	3.922	2.912	2.763	3.733	3.5			3.506	4.357	2.968	3.479	3.618	4.272	3.7			4.609	5.68	5.715	6.319	6.007	6.53	5.81			0.948	1.069	0.983	0.947	1.041	1.012	1
scd-1	9.952	8.369	10.27	9.449	10.17	8.972	9.53033			3.784	3.031	4.485	3.815	4.005	3.48	3.76667			3.719	3.771	6.567	5.192	4.446	4.419	4.68567			25.902	26.723	26.173	24.913	27.751	26.134	26.266			1.261	0.972	0.767	0.945	1.11	0.945	1
pparα	3.804	3.815	2.765	5.21	4.001	3.805	3.9			2.049	2.471	2.125	4.061	4.005	3.289	3			3.543	3.352	3.255	5.23	4.662	5.158	4.2			3.58	5.558	4.451	4.661	4.937	4.413	4.6			0.794	1.24	0.966	0.968	1.131	0.901	1
aco	4.188	4.174	4.195	3.061	5.324	3.658	4.1			1.705	1.114	1.591	0.993	1.214	1.183	1.3			1.261	1.403	1.907	1.324	0.819	1.086	1.3			5.26	4.74	6.098	3.44	4.931	5.531	5			0.838	1.216	0.946	1.118	0.943	0.939	1
lcad	0.6516	0.582	0.532	0.581	0.664	0.521	0.5886			0.685	0.75	0.766	0.701	0.719	0.781	0.733667			0.528	0.617	0.761	0.596	0.662	0.648	0.635333			0.676	0.626	0.633	0.6	0.671	0.664	0.645			1.024	0.961	1.015	0.913	1.072	1.015	1
cyp4a10	15.621	13.449	15.148	16.371	11.063	14.148	14.3			7.261	4.005	4.475	5.413	3.493	3.553	4.7			7.77	7.152	6.969	5.43	6.931	7.148	6.9			17.337	21.029	16.734	16.937	20.468	17.695	18.3667			0.97	1.156	0.874	0.951	1.016	1.033	1
cyp4a14	12.211	11.38	11.14	8.163	8.429	10.477	10.3			8.123	9.671	10.532	8.173	8.065	9.436	9			7.836	8.333	9.3801	9.443	10.638	10.17	9.30002			15.401	13.977	12.156	12.642	14.283	14.609	13.8447			1.046	0.977	0.977	1.044	0.955	1.001	1
8W
	HK1-fed						Average			HK1/phiW14-fed						Average			HK1/IMP-fed						Average			EtOH-fed						Average			Pair-fed						Average
lxrα	9.063	9.781	6.845	7.449	9.194	9.046	8.563			2.129	1.177	1.169	1.815	1.394	1.266	1.49167			2.694	2.809	3.655	3.063	2.945	3.15	3.05267			18.636	20.112	14.889	16.732	19.005	17.9	17.879			1.049	0.961	0.99	0.942	1.051	1.007	1
lxrβ	1.338	1.395	2.196	1.814	1.645	1.47	1.643			0.898	0.93	1.005	0.941	0.968	0.924	0.944333			1.158	1.2	1.506	1.336	1.284	1.244	1.288			2.387	1.939	2.305	2.068	2.219	2.344	2.21033			0.871	1.059	1.07	0.995	1.042	0.963	1
srebp-1c	9.221	10.232	8.846	8.945	10.062	9.292	9.433			2.563	2.235	3.521	1.937	3.264	3.28	2.8			5.063	3.171	2.789	3.612	3.449	2.916	3.5			7.449	8.18	9.724	9.246	8.625	7.482	8.451			1.021	0.994	0.985	1.011	0.986	1.003	1
fas	2.697	1.822	2.148	2.061	2.438	2.168	2.22233			2.335	1.847	1.988	2.108	1.995	2.067	2.05667			1.723	1.572	2.416	1.883	2.061	1.767	1.90367			3.725	2.815	2.406	2.991	3.618	2.337	2.982			0.924	0.994	1.081	1.042	0.915	1.044	1
scd-1	22.162	22.943	18.956	19.463	20.081	24.517	21.3537			6.046	6.4	4.27	4.153	6.116	5.415	5.4			6.085	8.567	4.196	5.661	7.429	5.862	6.3			33.014	30.656	30.129	27.443	27.192	29.164	29.5997			1.064	1.002	0.934	1.015	0.957	1.028	1
pparα	3.688	3.616	3.647	3.571	4.914	4.564	4			1.372	1.469	1.621	0.913	0.883	0.942	1.2			1.371	1.232	1.376	0.881	0.914	0.826	1.1			3.26	4.218	4.942	5.617	5.443	4.12	4.6			0.991	0.943	1.066	0.956	1.051	0.993	1
aco	0.746	0.685	0.926	0.837	0.763	0.843	0.8			0.835	0.984	0.99	1.435	1.502	1.454	1.2			2.114	4.144	4.962	4.413	3.115	4.652	3.9			1.842	1.94	2.053	1.203	1.307	1.255	1.6			0.821	1.055	1.124	0.994	1.045	0.961	1
lcad	0.523	0.605	0.554	0.519	0.561	0.602	0.560667			0.765	0.779	0.806	0.813	0.781	0.756	0.783333			0.74	0.787	0.808	0.804	0.771	0.76	0.778333			1.834	2.063	1.84	1.99	1.835	1.912	1.91233			0.85	1.046	1.104	0.991	1.001	1.008	1
cyp4a10	2.696	1.507	1.514	1.401	1.926	2.39	1.90567			3.288	4.152	3.861	3.068	4.337	3.494	3.7			10.861	10.446	12.155	9.813	13.226	10.423	11.154			17.275	14.22	14.9	14.495	16.716	15.184	15.465			1.036	0.734	1.231	0.859	1.112	1.028	1
cyp4a14	7.808	8.311	9.044	7.443	8.226	9.494	8.38767			15.281	11.407	10.972	15.912	9.772	10.456	12.3			22.864	23.67	18.121	21.563	19.376	23.716	21.5517			19.663	21.933	25.887	20.483	24.382	22.618	22.4943			1.004	1.052	0.944	1.081	0.953	0.966	1

## Sheet: Figure 4f
4W	Weight (g)						Average
HK1-fed	26.15	25.54	24.52	24.97	25.26	25.91	25.3917	25.4033
HK1/phiW14-fed	25.26	24.5	27.73	25.71	25.56	26.1	25.81	25.83
HK1/IMP-fed	26	28.25	27.39	27.45	26.82	27.36	27.2117	27.2133
EtOH-fed	25.6	24.32	24.17	24.26	25.11	24.73	24.6983	24.6967
Pair-fed	27.82	27.18	26.54	27.14	26.82	27.56	27.1767	27.18
8W	Weight (g)
HK1-fed	27.44	27.73	25.89	26.51	26.96	27.41	26.99	27.02
HK1/phiW14-fed	26.74	28.86	28.83	28.15	27.44	28.76	28.13	28.1433
HK1/IMP-fed	27.48	27.29	28.88	27.43	28.14	28.08	27.8833	27.8833
EtOH-fed	26.14	26.08	26.54	26.14	26.47	26.1	26.245	26.2533
Pair-fed	28.98	29.53	30.19	30.04	29.15	29.61	29.5833	29.5667

## Sheet: Figure 4h
4W	Relative abundances of Klebsiella						Average
HK1-fed	0.0181615	0.0099246	0.0112598	0.0111917	0.00925658	0.00962294	0.0115695
HK1/phiW14-fed	0.000427931	0	0.00116626	0.00275443	0.000831754	0.000855863	0.00100604
HK1/IMP-fed	0.00116626	0	0.00178737	0.00158296	0.00144779	0.0012891	0.00121225
EtOH-fed	0.000855863	0.00124763	0.00185035	0.000984822	0.00150381	0.00148582	0.00132138
Pair-fed	0.00201911	0	0.00243308	0	0	0.00239373	0.00114099
8W	Relative abundances of Klebsiella
HK1-fed	0.067143	0.0555105	0.0723465	0.0710128	0.0585232	0.0670005	0.0652561
HK1/phiW14-fed	0.00958325	0.00586748	0.00278155	0.00457211	0.00609749	0.00817301	0.00617915
HK1/IMP-fed	0.0119278	0.00064913	0.00122503	0.00567023	0.00507309	0.00340981	0.00465919
EtOH-fed	0.00430945	0.0029684	0.0050136	0.0054723	0.00583752	0.00529428	0.00481593
Pair-fed	0.00382727	0.000659979	0.00675047	0.00347321	0.00396381	0.00349984	0.00369576

## Sheet: Figure 4g
4W	Relative abundances
	Proteobacteria	Bacteroidetes	Firmicutes	Tenericutes	Actinobacteria	Deferribacteres	Acidobacteria	Epsilonbacteraeota	Gemmatimonadetes	Verrucomicrobia	Fusobacteria	Others
Pair-fed	0.214489	0.505369	0.275347	9.9e-05	0.002306	0.001369	1.64e-05	5.6e-05	5.03e-05	0.000122	2.73e-05	0.000732
EtOH-fed	0.213815	0.532151	0.249548	0.000562	0.000994	0.002177	5.55e-06	8.17e-05	6.84e-05	1.06e-05	5.73e-05	0.000475
HK1/IMP-fed	0.0098991	0.620001	0.342674	0.02637	0.000817	7.42e-06	0	0.000169	0.000177	0	6.63e-05	0.000727
HK1/phiW14-fed	0.009768	0.644887	0.34115	0.000202	0.001955	0.000481	0.00046	0.00018	6.69e-05	4.11e-05	2.06e-05	0.000716
HK1-fed	0.312823	0.432854	0.247423	0.000148	0.001796	0.002713	0.000857	0.00025	5.61e-05	0.000102	1.53e-05	0.000886
8W	Relative abundances
	Proteobacteria	Bacteroidetes	Firmicutes	Actinobacteria	Tenericutes	Deferribacteres	Gemmatimonadetes	Acidobacteria	Verrucomicrobia	Nitrospirae	Fusobacteria	others
Pair-fed	0.221945	0.563504	0.206904	0.001568	0.002345	0.000334	0.000411	0.000385	0.000112	0.000223	0.000113	0.001897
EtOH-fed	0.228127	0.494582	0.26838	0.002435	0.001581	0.000415	0.000414	0.000332	0.001223	0.000235	0.000235	0.001791
HK1/IMP-fed	0.015956	0.619282	0.366471	0.000868	0.002151	7.08e-05	0.000391	0.000216	1.65e-05	0.000264	0.000274	0.00022
HK1/phiW14-fed	0.017631	0.651185	0.323976	0.001128	0.000571	0.001805	0.000213	0.000166	1.06e-05	0.000166	0.000229	0.00276
HK1-fed	0.320512	0.415001	0.253685	0.001119	0.000858	0.005191	0.000296	0.000193	6.24e-05	0.000161	0.000389	0.002315
